# Supplementary material for: Metabolic modelling-based in silico drug target prediction identifies six novel repurposable drugs for melanoma
Source: Cell Death Dis. 2023 Jul 26;14(7):468. doi: 10.1038/s41419-023-05955-1 (PMC10372000; doi:10.1038/s41419-023-05955-1)
Supplement: Supplementary file 2 [file 41419_2023_5955_MOESM2_ESM.xlsx]

## Sheet: 28 Drugs total
			DrugBank											selleckchem						medchemexpress						GDSC		Schulz et al., 2012 Blood plasma concentrations	Liston & Davis, 2017
Drug	Consider for testing	Number as anti-cancer	Cas Number	Group	Targets	Main metabolic targets	Main non-metabolic targets	Action	Plasma concentration (Cmax)	LD50	Solubility in water	logP	Clinical Trials	Link	IC50 short [μM]	IC50	Solubility Other	Solubility DMSO	Solubility H2O	Link	IC50 short [μM]	IC50	Solubility Ethanol	Solubility DMSO	Solubility H2O	GDSC drug concentration	GDSC info	therapeutic (normal) (mg/L)	Dose	Dose unit	Route	Infusion	Cmax (μmol/L)	Cmax (ng/mL)	AUC (ng•hr/mL)	Tmax (hr)	T1/2 (hr)	Protein binding
Atorvastatin	2	0	134523-00-5	approved	HMGCR, CYP2D6, SLCO1B1, CYP2C9, CYP2C19	HMGCR	AHR, DPP4	lipid-lowering drug belonging to the statin class of medications	28 ng/ml	5000 mg/kg	Practically insoluble	6.36	Breast(2), Prostate(2), Colon(2), Renal(2)	https://www.selleckchem.com/products/atorvastatin.html https://www.selleckchem.com/products/atorvastatin-calcium-lipitor.html	4.22	Cytotoxicity against human Me300 cells after 72 hrs by MTT assay, IC50=1.2 μM Cytotoxicity against human KB cells after 72 hrs by MTT assay, IC50=1.97 μM Cytotoxicity against human HeLa cells after 72 hrs by MTT assay, IC50=4.22 μM		100 mg/mL (179.0 mM) 100 mg/mL (86.55 mM) (Atorvastatin calcium)		https://www.medchemexpress.com/atorvastatin.html	2.39	Atorvastatin inhibits human SV-SMC proliferation and invasion with IC50s of 0.39 μM and 2.39 μM, respectively.		DMSO : ≥ 50 mg/mL (86.55 mM)	H2O : < 0.1 mg/mL (insoluble)			13.9 ± 6.9 (> 15)
Butenafine	0	0	101828-21-1	approved	SQLE	SQLE		synthetic benzylamine antifungal agent, synthesis inhibition of sterols.			Slightly soluble (HCl salt)	6.6		https://www.selleckchem.com/products/butenafine.html			Ethanol 63 mg/mL (198.44 mM)	63 mg/mL (198.44 mM)		https://www.medchemexpress.com/Butenafine-Hydrochloride.html				DMSO : 25 mg/mL (70.64 mM; Need ultrasonic)	H2O : 1 mg/mL (2.83 mM; Need ultrasonic)
Cerivastatin	-2	0	145599-86-6	approved, withdrawn	HMGCR, CYP3A4, CYP2D6, CYP2C8, SLCO1B1, CYP2C9			fatal Rhabdomyolysis, reduction of elevated total and LDL cholesterol			Highly solubility	3.4								https://www.medchemexpress.com/cerivastatin.html		Ki: 1.3 nM/L (HMG-CoA reductase)						0.002-0.04
Cerulenin	0	0	17397-89-6	experimental	FASN	FASN		antifungal agent, prevent the formation of fatty acids and sterols.		547 mg/kg	Slightly soluble	1.2								https://www.medchemexpress.com/Cerulenin.html				DMSO : 100 mg/mL (447.89 mM; Need ultrasonic)
Ellagic Acid	1	0	476-66-4	investigational	CYP2E1, CA6, SQLE, CA12, CA3, CA9, CYP1A1, CA1, CA4, CA5B, CA5A, CA7, CA2, CA14	CA6, SQLE, CA12, CA3, CA9, CA1, CA4, CA5B, CA5A, CA7, CA2, CA14	CSNK2A1, GSK3B, PRKACA, PRKCA, PRKCB, SYK	investigational drug studied for treatment of Follicular Lymphoma (phase 2 trial). antioxidant and anti-proliferative effects.			Slightly soluble in alcohol or water		Follicular Lymphoma (2)	https://www.selleckchem.com/products/Ellagic-acid.html			0.5MNAOH 3.82 mg/mL (12.64 mM)			https://www.medchemexpress.com/Ellagic-acid.html	0.04	IC50 of 40 nM (CK2)		DMSO : 0.75 mg/mL (2.48 mM; Need ultrasonic)
Fluvastatin	2	0	93957-54-1	approved	HMGCR, CYP3A4, SLC15A1, CYP2C8, SLCO1B1, CYP2C9, CYP2C19	HMGCR		antilipemic agent , inhibits cholesterol biosynthesis			0.46 mg/L	4.5	Melanoma (0, not yet recruiting), Breast(2), Prostate(2)	https://www.selleckchem.com/products/Fluvastatin-Sodium(Lescol).html	0.008	Fluvastatin Sodium inhibits HMG-CoA reductase activity with IC50 of 8 nM in a cell-free assay.		87 mg/mL (200.72 mM)	18 mg/mL (41.53 mM)	https://www.medchemexpress.com/Fluvastatin.html	0.008	IC50: 8 nM (HMG-CoA reductase)			H2O : 50 mg/mL (115.35 mM; Need ultrasonic)			0.05-0.4
Icatibant	1	0	130308-48-4	approved, investigational	ANPEP		BDKRB2	antagonist of bradykinin B2 receptors	974 ± 280 ng/mL		1 mg/mL			https://www.selleckchem.com/products/icatibant-acetate.html					11 mg/mL (8.06 mM)	https://www.medchemexpress.com/Icatibant.html	0.00107	IC50 of 1.07 nM			H2O : ≥ 50 mg/mL (38.33 mM)
Mevastatin	0	0	73573-88-3	experimental	HMGCR	HMGCR		cholesterol-lowering agent				3.95		https://www.selleckchem.com/products/mevastatin.html			Ethanol 7 mg/mL (17.93 mM)	78 mg/mL (199.74 mM)		https://www.medchemexpress.com/mevastatin.html		IC50 value: 1 nM (Ki) Target: HMGCR		DMSO : 25 mg/mL (64.02 mM; Need ultrasonic)
Minodronic acid	0	0	180064-38-4	investigational	FDPS, GGPS1	FDPS, GGPS1		Investigated for use/treatment in multiple myeloma, breast cancer, osteoporosis, and lung cancer.						https://www.selleckchem.com/products/minodronic-acid.html			0.5MNAOH 3.06 mg/mL (9.50 mM)	0.001 mg/mL (0.00 mM)		https://www.medchemexpress.com/minodronic-acid.html				DMSO : < 1 mg/mL (insoluble or slightly soluble)	H2O : 5 mg/mL (15.52 mM; Need ultrasonic and warming)
Naftifine	0	0	65472-88-0	approved	SQLE			antifungal agent				5.4		https://www.selleckchem.com/products/naftifine-hydrochloride.html			Ethanol 8 mg/mL (24.70 mM)			https://www.medchemexpress.com/naftifine-hydrochloride.html			Ethanol : 42.5 mg/mL (131.23 mM; Need ultrasonic)
Orlistat	-1	0	96829-58-2	approved, investigational	PNLIP, LIPF, PLA2G4A, FASN	PNLIP, LIPF, FASN	CNR1, DAGLA, DAGLB	preventing the absorption of fats from the human diet by inhibiting pancreatic lipase			Practically insoluble	8.6		https://www.selleckchem.com/products/Orlistat(Alli).html	16.8	Orlistat is a general lipase inhibitor with IC50 of 122 ng/ml for PL from human duodenal juice. Inhibition of human DAGLalpha expressed in HEK293T cell membrane using [14C]SAG substrate in detergent free solution by FRET assay, IC50=0.01 μM Inhibition of human recombinant DAGLalpha overexpressed in african green monkey COS7 cells, IC50=0.06 μM Cytotoxicity against human MDA-MB-435 cells after 48 …	Ethanol 99 mg/mL (199.71 mM)	99 mg/mL (199.71 mM)		https://www.medchemexpress.com/orlistat.html				DMSO : ≥ 100 mg/mL (201.72 mM)	H2O : < 0.1 mg/mL (insoluble)
Pitavastatin	1	0	147511-69-1	approved	HMGCR, SLCO1B1	HMGCR		inhibiting the endogenous production of cholesterol			Very slightly soluble			https://www.selleckchem.com/products/Pitavastatin-calcium(Livalo).html				51 mg/mL (57.89 mM)		https://www.medchemexpress.com/pitavastatin.html	5	Pitavastatin inhibits the growth of a panel of ovarian cancer cells, including those considered most likely to represent HGSOC, grown as a monolayers (IC50=0.4-5 μM) or as spheroids (IC50 = 0.6-4 μM)[4].		DMSO : ≥ 50 mg/mL (113.51 mM)
Rosuvastatin	1	0	287714-41-4	approved	HMGCR, CYP3A5, CYP3A4, SLCO1B1	HMGCR		inhibiting the endogenous production of cholesterol	6.06ng/mL		Sparingly soluble in water	0.13	Melanoma(1), Colorectal(3), Breast(1), Prostate(1), Lung(1)	https://www.selleckchem.com/products/rosuvastatin.html	11	Rosuvastatin is an inhibitor of HMG-CoA reductase, an enzyme that catalyzes the rate-limiting step in cholesterol biosynthesis, with Ki value (inhibition constant) of approximately 0.1 nM. Rosuvastatin Calcium is a competitive inhibitor of HMG-CoA reductase with IC50 of 11 nM in a cell-free assay.		32 mg/mL (66.45 mM) 100 mg/mL (199.77 mM) (Rosuvastatin calcium, warmed with 50ºC water bath)	96 mg/mL (199.36 mM)	https://www.medchemexpress.com/rosuvastatin.html	0.195	IC50: 11 nM (HMG-CoA) and 195 nM (hERG)[1,2]		DMSO : 25 mg/mL (49.94 mM; Need ultrasonic)	H2O : 1 mg/mL (2.00 mM; Need ultrasonic)
Sertaconazole	0	0	99592-32-2	approved, investigational	CYP51A1			antifungal medication			Practically insoluble	6.2		https://www.selleckchem.com/products/sertaconazole-nitrate.html		Sertaconazole nitrate is found to inhibit the proliferation of stimulated human lymphocytes with IC50 of 4 μg/mL.		100 mg/mL (199.69 mM)		https://www.medchemexpress.com/sertaconazole-nitrate.html		inhibit the proliferation of stimulated human lymphocytes with IC50 of 4 μg/mL		DMSO : ≥ 100 mg/mL (199.69 mM)
Terbinafine	1	0	91161-71-6	approved, investigational	CYP19A1, SQLE, CYP11A1, CYP2D6	SQLE		synthetic allylamine antifungal	1µg/mL	>2g/kg	0.0063			https://www.selleckchem.com/products/Terbinafine(Lamisil).html	0.25	potent inhibitor of the CYP2D6-mediated dextromethorphan O-demethylation and bufuralol 1-hydroxylation with IC50values of 0.2 μM and 0.25 μM, respectively.	Ethanol 58 mg/mL (199.02 mM)	58 mg/mL (199.02 mM)		https://www.medchemexpress.com/Terbinafine.html		Ki: 30 nM (squalene epoxidase)		DMSO : ≥ 100 mg/mL (343.14 mM)	H2O : < 0.1 mg/mL (insoluble)			0.01-0.03
Teriflunomide	0	0	163451-81-8	approved	CYP2C8, SLCO1B1, DHODH	DHODH		immunomodulatory agent by inhibiting pyrimidine synthesis			Soluble in DMSO (practically insoluble in water).			https://www.selleckchem.com/products/teriflunomide.html				27 mg/mL (99.92 mM)		https://www.medchemexpress.com/Teriflunomide.html				DMSO : 26 mg/mL (96.22 mM; Need ultrasonic and warming)
Leflunomide	-2	1	75706-12-6	approved, investigational	DHODH, CYP2C9	DHODH	AHR, PTK2B	pyrimidine synthesis inhibitor, active rheumatoid arthritis, prevention of acute and chronic rejection in recipients of solid organ trasnplants		100-250 mg/kg (acute oral toxicity)	21 mg/L (poorly soluble)	2.8	melanoma(1), Brain/CNS(3), Prostate(3), Breast(2), Myeloma(2), Glioma(1)	https://www.selleckchem.com/products/Leflunomide.html	30000	Leflunomide is an inhibitor of several protein tyrosine kinases, with IC50 values between 30 mM and 100 mM in vitro cellular and enzymatic assays.	Ethanol 54 mg/mL (199.84 mM)	54 mg/mL (199.84 mM)		https://www.medchemexpress.com/leflunomide.html	300	Leflunomide is an inhibitor of several protein tyrosine kinases, with IC50 values between 30 mM and 100 mM in vitro cellular and enzymatic assays		DMSO : ≥ 50 mg/mL (185.04 mM)	Methanol : 2 mg/mL (7.40 mM; Need ultrasonic and warming)	50-2000 microM mean: 227 microM	Drug Target: Pyrimidine synthesis inhibitor Drug Target pathway: DNA replication	8.8 ± 2.9, 18 ± 9.6, 63 ± 36
Atovaquone	0	2	95233-18-4	approved	DHODH, CYP2C9			antimalarial drug, has antimicrobial and antipneumocystis activity.	1 to 90 µg/mL.		Practically insoluble	5.8	Lung(0), AML(0)	https://www.selleckchem.com/products/atovaquone-atavaquone.html				5 mg/mL (13.63 mM)		https://www.medchemexpress.com/atovaquone.html				DMSO : 8.33 mg/mL (22.71 mM; Need ultrasonic)	H2O : < 0.1 mg/mL (insoluble)
Itraconazole	-1	2	84625-61-6	approved, investigational	CYP2E1, CYP51A1, SLCO2B1, CYP3A5, CYP3A7, CYP3A4, CYP2B6, CYP2D6			antifungal agent, histoplasmosis, blastomycosis, cryptococcal meningitis & aspergillosis.			Insoluble	5.66	Melanoma BRAF V600(1), Basal Cell Carcinoma(2), Adenocarcinoma(2), Prostate(2), Lung(2), Glioblastoma(2), AML(2), Neoplasms, tumours(1)	https://www.selleckchem.com/products/Itraconazole(Sporanox).html	49	Itraconazole is a relatively potent inhibitor of CYP3A4 with IC50 of 6.1 nM, used as a triazole antifungal agent. Inhibition of CYP3A4 in human hepatocytes using testosterone as substrate by HPLC/MS/MS method, IC50=0.07 μM Inhibition of CX3CL1-stimulated CX3CR1 in human HTLA cells pre-incubated for 20 mins measured on day 4 by beta arrestin-recruitment mediated luciferase reporter gene assay, IC5…		13 mg/mL (18.42 mM)		https://www.medchemexpress.com/Itraconazole.html				DMSO : 6.25 mg/mL (8.86 mM; Need ultrasonic)				appr. 0.4-2
Ketoconazole	-1	2	65277-42-1	approved, investigational	UGT2B7, CYP2A6, CYP11B1, CYP19A1, CYP51A1, CYP1B1, CYP11A1, UGT1A1, CYP1A1, CYP3A5, CYP3A7, CYP3A4, CYP26A1, CYP4F12, CYP2B6, SLCO1A2, CYP2D6, CYP1A2, CYP2C8, ABCB11, SLCO1B1, CYP2C9, CYP21A2, CYP2C19		KCNA10	antifungal agent, inhibition of ergosterol synthesis	2.5-3 mcg/mL			4.35	Melanoma(1,withdrawn), Prostate(3), Breast(2), Lymphoma(1), CLL(1), neuroblastomas(1)	https://www.selleckchem.com/products/Ketoconazole.html	190	Ketoconazole inhibits cyclosporine oxidase and testosterone 6 beta-hydroxylase with IC50 of 0.19 mM and 0.22 mM, respectively.	Ethanol 8 mg/mL (15.05 mM)	11 mg/mL (20.70 mM)(warmed with 50ºC water bath)		https://www.medchemexpress.com/Ketoconazole.html				DMSO : 53 mg/mL (99.73 mM; Need ultrasonic)				1-3 (-6)
Tioconazole	1	2	65899-73-2	approved	CYP2E1, CYP19A1, CYP51A1, CYP3A4, CYP2C8, CYP2C19			imidazole antifungal, inhibits ergosterol synthesis				4.4		https://www.selleckchem.com/products/tioconazole.html	1.7	Tioconazole is an antifungal medication with an average IC50 of 1.7 μM.	Ethanol 78 mg/mL (201.18 mM)	78 mg/mL (201.18 mM)		https://www.medchemexpress.com/Tioconazole.html				DMSO : ≥ 100 mg/mL (257.92 mM)	H2O : < 0.1 mg/mL (insoluble)
Lovastatin	1	4	75330-75-5	approved, investigational	HMGCR, CYP3A4, SLCO1A2, CYP2D6, CYP2C8, SLCO1B1, CYP2C9	HMGCR	HDAC2, ITGAL, NR1I2	lipid-lowering drug, inhibiting the endogenous production of cholesterol in the liver. beneficial effects on certain cancers	3.013ng/mL		0.0004 mg/mL	4.08	Melanoma(2, withdrawn), Breast(2), Ovarian(2), AML(2),	https://www.selleckchem.com/products/lovastatin-mevacor.html	0.0034	Lovastatin is an inhibitor of HMG-CoA reductase with IC50 of 3.4 nM in a cell-free assay, used for lowering cholesterol (hypolipidemic agent).	Ethanol 35 mg/mL (86.52 mM)	80 mg/mL (197.76 mM)		https://www.medchemexpress.com/Lovastatin.html				DMSO : ≥ 215 mg/mL (531.47 mM)
Pravastatin	2	4	81093-37-0	approved	HMGCR	HMGCR		acid form of mevastatin, reduction in cholesterol biosynthesis	30-55 mcg/L	8939 mg/kg	10 mg/ml	0.59	Esophagal(4), Liver(3), Lung(3), Leukaemia(2), Lymphoma(2), Liver(2),	https://www.selleckchem.com/products/pravastatin-pravachol.html	5.6	Pravastatin sodium is an HMG-CoA reductase inhibitor against sterol synthesis with IC50 of 5.6 μM.	Ethanol 89 mg/mL (199.32 mM)	89 mg/mL (199.32 mM)	89 mg/mL (199.32 mM)	https://www.medchemexpress.com/pravastatin.html	5.6	Pravastatin (CS-514) is an HMG-CoA reductase inhibitor against sterol synthesis with IC50 of 5.6 μM.		DMSO : 100 mg/mL (223.96 mM; Need ultrasonic)	H2O : ≥ 50 mg/mL (111.98 mM)
Simvastatin	1	4	79902-63-9	approved	HMGCR, CYP3A4, CYP2B6, SLCO1A2, CYP2C8, SLCO1B1, CYP2C9	HMGCR	ITGB2	lipid-lowering drug	9.83 ug/L		Insoluble	4.68	colorectal(3), breast(2), lung(2), bladder(2), prostate(2), Pancreatic(1),	https://www.selleckchem.com/products/Simvastatin(Zocor).html	15.6	Simvastatin inhibits cholesterol synthesis in mouse L-M cell (fibroblast), rat H4II E cell (liver), and human Hep G2 cell (liver) with IC50 of 19.3 nM, 13.3 nM and 15.6 nM, respectively.	Ethanol 83 mg/mL (198.29 mM)	83 mg/mL (198.29 mM)		https://www.medchemexpress.com/Simvastatin.html	0.013	Simvastatin suppresses cholesterol synthesis in mouse L-M cell, rat H4II E cell, and human Hep G2 cell with IC50s of 19.3 nM, 13.3 nM and 15.6 nM, respectively		DMSO : ≥ 50 mg/mL (119.45 mM)	H2O : < 0.1 mg/mL (insoluble)			0.0027-0.0056
Tamoxifen	0	5	10540-29-1	approved	CYP19A1, CYP1B1, EBP, CYP3A4, CYP2B6, CYP2D6, CYP2C8, ABCB11, CYP2C9	EBP	ESR1, ESR2, GPER1, PRKCA, PRKCB, PRKCD, PRKCE, PRKCG, PRKCI, PRKCQ, PRKCZ	non-steroidal antiestrogen used to treat estrogen receptor positive breast cancers	40 -336 ng/mL				Melanoma(2), Breast(4), Prostate(3), Ovarian(3), Liver(3), Glioma(2),	https://www.selleckchem.com/products/Nolvadex.html			Ethanol 74 mg/mL (199.19 mM)	45 mg/mL (121.13 mM)		https://www.medchemexpress.com/Tamoxifen.html				DMSO : ≥ 30 mg/mL (80.75 mM)	H2O : < 0.1 mg/mL (insoluble)	5-302 microM mean: 35 microM	Drug Target: ESR1 Drug Target pathway: Hormone-related	0.05-0.5	20	mg	PO	—	0.108	40	—	5	120–168	>99%
Gemcitabine	1	7	95058-81-4	approved	TYMS, CMPK1, RRM1	TYMS, CMPK1, RRM1		Gemcitabine is used in various carcinomas: non-small cell lung cancer, pancreatic cancer, bladder cancer and breast cancer. It is being investigated for use in oesophageal cancer, and is used experimentally in lymphomas and various other tumor types.			Soluble	-1.4	Melanoma (ocular,2), Melanoma(1), Pamcreas(4), Lung(4), Lymphoma(4), Renal(4), Bladder(3), Breast(3), Ovarian(3), …	https://www.selleckchem.com/products/Gemcitabine(Gemzar).html		Gemcitabine results in 50% inhibition of growth in the CCRF-CEM human leukemia cell culture assay with IC50 of 1 ng/ml.		52 mg/mL (197.57 mM)	52 mg/mL (197.57 mM)(warmed with 50ºC water bath)	https://www.medchemexpress.com/Gemcitabine.html	0.37	Gemcitabine (LY 188011) is a DNA synthesis inhibitor which inhibits the growth of BxPC-3, Mia Paca-2, PANC-1, PL-45 and AsPC-1 cells with IC50s of 37.6, 42.9, 92.7, 89.3 and 131.4 nM, respectively.	Ethanol : 3.33 mg/mL (12.65 mM; Need ultrasonic)	DMSO : ≥ 103.3 mg/mL (392.48 mM)		0.00929 - 135 microM mean: 0.79 microM	Drug Target: Pyrimidine antimetabolite Drug Target pathway: DNA replication	15-20 µmol/L	1250	mg/m2	IV	30 min	89.3	23500	12500	—	0.23	Negligible
Zoledronic acid	0	7	118072-93-8	approved	FDPS, GGPS1	FDPS, GGPS1		prevent skeletal fractures in patients with cancers such as multiple myeloma and prostate cancer. treatment of hypercalcemia of malignancy			Sparingly soluble	-4.2	Multiple Myeloma (4), Breast(4), Bone(4), Prostate(4), Lung(4),...	https://www.selleckchem.com/products/Zoledronic-Acid.html			0.5MNAOH 6.05 mg/mL (22.24 mM)	0.005 mg/mL (0.02 mM)		https://www.medchemexpress.com/zoledronic-acid.html					H2O : 14.29 mg/mL (49.26 mM; ultrasonic and adjust pH to 8 with NaOH) H2O : 1 mg/mL (3.45 mM; Need ultrasonic)	14 - 226 microM mean: 50 microM	Drug Target: Drug Target pathway: Unclassified		4	mg	IV	15 min	0.971	264	420	—	146	33%–40%
Cladribine	1	8	4291-63-8	approved, investigational	RRM1, RRM2, RRM2B	RRM1, RRM2, RRM2B	POLA1, POLE, POLE2, POLE3, POLE4	antineoplastic agent, leukemic reticuloendotheliosis. Alternative in chronic lymphocytic leukemia (CLL), low-grade non-Hodgkin's lymphoma, and cutaneous T-cell lymphoma.				-0.1	Lymphoma(4), Leukeamia(4), CNS(1)	https://www.selleckchem.com/products/Cladribine.html	2.43	Cladribine is an adenosine deaminase inhibitor for U266, RPMI8226, and MM1.S cells with IC50 of approximately 2.43 μM, 0.75 μM, and 0.18 μM, respectively.		57 mg/mL (199.52 mM)		https://www.medchemexpress.com/Cladribine.html				DMSO : ≥ 30 mg/mL (105.01 mM)	H2O : 10 mg/mL (35.00 mM; Need ultrasonic)			appr. 0.006	0.12	mg/kg	IV	2 h	0.168	48	—	—	5.4	0.2

## Sheet: NO-based drugs
Drug	MOA	Source
(+/−)-(E)-methyl-2-[(E)-hydroxyimino]-5-nitro-6-methoxy-3-hexeneamide	NO donor	Minzt, et al 2021
1,3-PBIT	Nitric oxide synthase inhibitor	Janakiram, et al 2012
1,4-PBIT	Nitric oxide synthase inhibitor	Janakiram, et al 2012
1400W	Nitric oxide synthase inhibitor	Drug Repurpusing Hub
2-imino-4-methylpiperidine	Nitric oxide synthase inhibitor	Janakiram, et al 2012
2-iminobiotin	Nitric oxide synthase inhibitor	Drug Repurpusing Hub
3-(4-amino-5-cyclopropylpyrimidine-2-yl)-1-(2-fluorobenzyl)-1H-pyrazolo[3,4-b]pyridine	NO donor	Minzt, et al 2021
3-bromo-7-nitroindazole	Nitric oxide synthase inhibitor	Drug Repurpusing Hub
3-isobutyl-1-methylxanthine	Soluble guanylyl cyclase inducer	Minzt, et al 2021
5-Aza-2’-deoxycytidine	Soluble guanylyl cyclase inducer	Minzt, et al 2021
7 nitroindazole	Nitric oxide synthase inhibitor	Drug Repurpusing Hub
A-344905	Soluble guanylyl cyclase inducer	Stasch, et al 2011
A-350619	Soluble guanylyl cyclase inducer	Stasch, et al 2011
A-778935	Soluble guanylyl cyclase inducer	Stasch, et al 2011
A-guanidinoglutaric acid	Nitric oxide synthase inhibitor	Janakiram, et al 2012
Agmatine	Nitric oxide synthase inhibitor	Drug Repurpusing Hub
Aminoguanidine	Nitric oxide synthase inhibitor	Drug Repurpusing Hub
Aminophylline	Phosphodiesterase inhibitor	Minzt, et al 2021
AMT	Nitric oxide synthase inhibitor	Janakiram, et al 2012
Arginine	NO donor	Minzt, et al 2021
ASA-404	Nitric oxide synthase inhibitor	Baguley, et al 2010
ASP-9853	Nitric oxide synthase inhibitor	Luke, et al 2016
Asymmetrical dimethylarginine	Nitric oxide synthase inhibitor	Drug Repurpusing Hub
BAY-41-2272	NO donor	Minzt, et al 2021
BAY-41-8543	Soluble guanylyl cyclase inducer	Stasch, et al 2011
BAY-58-2667	Soluble guanylyl cyclase inducer	Stasch, et al 2011
BAY-60-2770	Soluble guanylyl cyclase inducer	Stasch, et al 2011
BAY-63-2521	Soluble guanylyl cyclase inducer	Stasch, et al 2011
bismuth subgallate	Nitric oxide synthase inhibitor	Drug Repurpusing Hub
BYK 191023 dihydrochloride	Nitric oxide synthase inhibitor	Janakiram, et al 2012
Cavtratin	Nitric oxide synthase inhibitor	Lu, et al 2012
CFM-1571	Soluble guanylyl cyclase inducer	Stasch, et al 2011
Cinaciguat	Soluble guanylyl cyclase inducer	Stasch, et al 2011
CP-461	Phosphodiesterase inhibitor	Minzt, et al 2021
DETA-NONOate	NO donor	Minzt, et al 2021
DETA/NO	NO donor	Minzt, et al 2021
Diethylenetriamine nitric oxide	NO donor	Minzt, et al 2021
Diphenyleneiodonium	Nitric oxide synthase inhibitor	Drug Repurpusing Hub
Dipyridamole	Phosphodiesterase inhibitor	Minzt, et al 2021
ebselen	Nitric oxide synthase inhibitor	Drug Repurpusing Hub
EIT hydrobromide	Nitric oxide synthase inhibitor	Drug Repurpusing Hub
Exisulind	Phosphodiesterase inhibitor	Minzt, et al 2021
ginsenoside C-K	Nitric oxide synthase inhibitor	Drug Repurpusing Hub
guanidinoethyldisulfide bicarbonate	Nitric oxide synthase inhibitor	Drug Repurpusing Hub
GW274150	Nitric oxide synthase inhibitor	Drug Repurpusing Hub
HMR 1766	Soluble guanylyl cyclase inducer	Stasch, et al 2011
HP 228	Nitric oxide synthase inhibitor	Drug Repurpusing Hub
Isosorbide dinitrate	NO donor	Minzt, et al 2021
Isosorbide mononitrate	NO donor	Minzt, et al 2021
l-arginine	Nitric oxide synthase inhibitor	Janakiram, et al 2012
l-canavanine	Nitric oxide synthase inhibitor	Janakiram, et al 2012
L-monomethylarginine	Nitric oxide synthase inhibitor	Drug Repurpusing Hub
L-NAME	Nitric oxide synthase inhibitor	Drug Repurpusing Hub
L-NIL	Nitric oxide synthase inhibitor	Drug Repurpusing Hub
l-NIO	Nitric oxide synthase inhibitor	Janakiram, et al 2012
L-NMMA	Nitric oxide synthase inhibitor	Janakiram, et al 2012
l-NNA	Nitric oxide synthase inhibitor	Janakiram, et al 2012
l-thiocitrulline	Nitric oxide synthase inhibitor	Janakiram, et al 2012
Melatonin	Nitric oxide synthase inhibitor	Drug Repurpusing Hub
Mercaptoethylguanidine	Nitric oxide synthase inhibitor	Janakiram, et al 2012
N-Monomethyl-l-arginine	Nitric oxide synthase inhibitor	Janakiram, et al 2012
N-propyl-l-arginine	Nitric oxide synthase inhibitor	Janakiram, et al 2012
NG nitro-arginine	Nitric oxide synthase inhibitor	Drug Repurpusing Hub
Nicorandil	NO donor	Minzt, et al 2021
NILT	Nitric oxide synthase inhibitor	Janakiram, et al 2012
Nitroglycerin	NO donor	Minzt, et al 2021
PBF-999	Phosphodiesterase inhibitor	Minzt, et al 2021
Pentoxifylline	Phosphodiesterase inhibitor	Minzt, et al 2021
Proadifen	Nitric oxide synthase inhibitor	Drug Repurpusing Hub
PROLI/NO	NO donor	Minzt, et al 2021
PTG-300	Nitric oxide synthase inhibitor	Verstovsek, et al 2021
RA-233	Phosphodiesterase inhibitor	Minzt, et al 2021
Riociguat	Soluble guanylyl cyclase inducer	Stasch, et al 2011
Roflumilast	Phosphodiesterase inhibitor	Minzt, et al 2021
Ruthenium nitrosyl complex trans-[Ru(NO)(NH3)4(py)](PF6)3]	NO donor	Minzt, et al 2021
S isopropylisothiourea	Nitric oxide synthase inhibitor	Drug Repurpusing Hub
S-(2-aminoethyl)isothiourea	Nitric oxide synthase inhibitor	Janakiram, et al 2012
S-ethyl-N-[4-(trifuromethyl)phenyl] isothiourea	Nitric oxide synthase inhibitor	Janakiram, et al 2012
S-ethylisothiourea	Nitric oxide synthase inhibitor	Janakiram, et al 2012
S-isopropylisothiourea	Nitric oxide synthase inhibitor	Janakiram, et al 2012
S-methyl-l-thiocitrulline	Nitric oxide synthase inhibitor	Janakiram, et al 2012
S-methylisothiourea	Nitric oxide synthase inhibitor	Janakiram, et al 2012
S-nitroso-N-acetylpenicillamine	NO donor	Minzt, et al 2021
S-nitrosoglutathione	NO donor	Minzt, et al 2021
Sildenafil	Phosphodiesterase inhibitor	Minzt, et al 2021
Tilarginine	Nitric oxide synthase inhibitor	Janakiram, et al 2012
TRIM	Nitric oxide synthase inhibitor	Janakiram, et al 2012
Vinyl-l-NIO	Nitric oxide synthase inhibitor	Janakiram, et al 2012

## Sheet: IC50 in melanoma cell lines
Drugs	Drug Type	cell_line_name	IC50	Database	DepMap_ID	Subtype	primary_or_metastasis	sex	CCLE_Name	Median_IC50	Std_IC50	N_cells	CDK4_MUT	KRAS_MUT	NRAS_MUT	MAP2K1_MUT	BRAF_MUT	BRAF.MC_MUT	NRAS.MC_MUT	BRAF.V600E_MUT	KRAS.G12_13_MUT
Atorvastatin	Predicted drug	hs 944.t	3.07602	PRISM Secondary	ACH-000632	Melanoma	Metastasis	Male	HS944T_SKIN	2.12903	1.50368	29	Wt	Wt	Mut	Wt	Wt	Wt	Mut	Wt	Wt
Atorvastatin	Predicted drug	mewo	4.45841	PRISM Secondary	ACH-000987	Melanoma	Metastasis	Male	MEWO_SKIN	2.12903	1.50368	29	Wt	Wt	Wt	Wt	Wt	Wt	Wt	Wt	Wt
Atorvastatin	Predicted drug	hs 294t	2.15652	PRISM Secondary	ACH-000014	Melanoma	Metastasis	Male	HS294T_SKIN	2.12903	1.50368	29	Wt	Wt	Wt	Wt	Wt	Mut	Wt	Wt	Wt
Atorvastatin	Predicted drug	mdamb-435s	0.902788	PRISM Secondary	ACH-000884	Melanoma, amelanotic	Metastasis	Unknown	MDAMB435S_SKIN	2.12903	1.50368	29	Wt	Wt	Wt	Wt	Mut	Mut	Wt	Mut	Wt
Atorvastatin	Predicted drug	wm1799	4.7714	PRISM Secondary	ACH-000661	Melanoma	Uncategorized	Male	WM1799_SKIN	2.12903	1.50368	29	Wt	Wt	Wt	Wt	Mut	Mut	Wt	Mut	Wt
Atorvastatin	Predicted drug	melho	5.65767	PRISM Secondary	ACH-000450	Melanoma	Primary	Female	MELHO_SKIN	2.12903	1.50368	29	Wt	Wt	Wt	Wt	Mut	Mut	Wt	Mut	Wt
Atorvastatin	Predicted drug	ht144	2.04356	PRISM Secondary	ACH-000322	Melanoma	Metastasis	Male	HT144_SKIN	2.12903	1.50368	29	Wt	Wt	Wt	Wt	Mut	Mut	Wt	Mut	Wt
Atorvastatin	Predicted drug	wm266-4	0.797704	PRISM Secondary	ACH-001239	Melanoma	Metastasis	Female	WM2664_SKIN	2.12903	1.50368	29	Wt	Wt	Wt	Wt	Mut	Mut	Wt	Wt	Wt
Atorvastatin	Predicted drug	colo 741	2.12903	PRISM Secondary	ACH-000582	Melanoma	Metastasis	Female	COLO741_SKIN	2.12903	1.50368	29	Wt	Wt	Wt	Wt	Mut	Mut	Wt	Mut	Wt
Atorvastatin	Predicted drug	colo800	0.593957	PRISM Secondary	ACH-000401	Melanoma	Metastasis	Male	COLO800_SKIN	2.12903	1.50368	29	Wt	Wt	Wt	Wt	Wt	Mut	Wt	Wt	Wt
Atorvastatin	Predicted drug	ipc298	2.7726	PRISM Secondary	ACH-000915	Melanoma	Primary	Female	IPC298_SKIN	2.12903	1.50368	29	Wt	Wt	Mut	Wt	Wt	Wt	Mut	Wt	Wt
Atorvastatin	Predicted drug	uacc257	2.39338	PRISM Secondary	ACH-000579	Melanoma	Primary	Unknown	UACC257_SKIN	2.12903	1.50368	29	Wt	Wt	Wt	Wt	Mut	Mut	Wt	Mut	Wt
Atorvastatin	Predicted drug	skmel-24	1.32018	PRISM Secondary	ACH-000822	Melanoma	Metastasis	Male	SKMEL24_SKIN	2.12903	1.50368	29	Wt	Wt	Wt	Wt	Mut	Mut	Wt	Mut	Wt
Atorvastatin	Predicted drug	wm793	3.44326	PRISM Secondary	ACH-000827	Melanoma	Uncategorized	Male	WM793_SKIN	2.12903	1.50368	29	Mut	Wt	Wt	Wt	Mut	Mut	Wt	Mut	Wt
Atorvastatin	Predicted drug	uacc62	2.44984	PRISM Secondary	ACH-000425	Melanoma	Uncategorized	Unknown	UACC62_SKIN	2.12903	1.50368	29	Wt	Wt	Wt	Wt	Mut	Mut	Wt	Mut	Wt
Atorvastatin	Predicted drug	colo679	3.74191	PRISM Secondary	ACH-000805	Melanoma	Metastasis	Female	COLO679_SKIN	2.12903	1.50368	29	Wt	Wt	Wt	Wt	Mut	Mut	Wt	Mut	Wt
Atorvastatin	Predicted drug	a375	1.97334	PRISM Secondary	ACH-000219	Melanoma	Primary	Female	A375_SKIN	2.12903	1.50368	29	Wt	Wt	Wt	Wt	Mut	Mut	Wt	Mut	Wt
Atorvastatin	Predicted drug	a2058	3.25413	PRISM Secondary	ACH-000788	Melanoma	Metastasis	Male	A2058_SKIN	2.12903	1.50368	29	Wt	Wt	Wt	Mut	Mut	Mut	Wt	Mut	Wt
Atorvastatin	Predicted drug	igr1	0.578107	PRISM Secondary	ACH-000882	Melanoma	Metastasis	Male	IGR1_SKIN	2.12903	1.50368	29	Wt	Wt	Wt	Wt	Wt	Mut	Wt	Wt	Wt
Atorvastatin	Predicted drug	a101d	0.644538	PRISM Secondary	ACH-000008	Melanoma	Uncategorized	Male	A101D_SKIN	2.12903	1.50368	29	Wt	Wt	Wt	Wt	Mut	Mut	Wt	Mut	Wt
Atorvastatin	Predicted drug	hs 939.t	4.54677	PRISM Secondary	ACH-000814	Melanoma	Uncategorized	Female	HS939T_SKIN	2.12903	1.50368	29	Wt	Wt	Wt	Wt	Wt	Mut	Wt	Wt	Wt
Atorvastatin	Predicted drug	lox imvi	1.22376	PRISM Secondary	ACH-000750	Melanoma	Metastasis	Male	LOXIMVI_SKIN	2.12903	1.50368	29	Wt	Wt	Wt	Wt	Mut	Mut	Wt	Mut	Wt
Atorvastatin	Predicted drug	chl1	2.31582	PRISM Secondary	ACH-001024	Melanoma	Metastasis	Female	CHL1_SKIN	2.12903	1.50368	29	Wt	Wt	Wt	Wt	Wt	Wt	Wt	Wt	Wt
Atorvastatin	Predicted drug	cjm	0.760668	PRISM Secondary	ACH-000458	Melanoma	Metastasis	Unknown	CJM_SKIN	2.12903	1.50368	29	Wt	Wt	Wt	Wt	Wt	Wt	Wt	Wt	Wt
Atorvastatin	Predicted drug	wm983b	2.10709	PRISM Secondary	ACH-000765	Melanoma	Metastasis	Male	WM983B_SKIN	2.12903	1.50368	29	Wt	Wt	Wt	Wt	Mut	Mut	Wt	Mut	Wt
Atorvastatin	Predicted drug	colo783	2.08989	PRISM Secondary	ACH-000812	Melanoma	Metastasis	Female	COLO783_SKIN	2.12903	1.50368	29	Wt	Wt	Wt	Wt	Mut	Mut	Wt	Mut	Wt
Atorvastatin	Predicted drug	k029ax	5.87289	PRISM Secondary	ACH-000404	Melanoma	Primary	Unknown	K029AX_SKIN	2.12903	1.50368	29	Wt	Wt	Wt	Wt	Mut	Mut	Wt	Mut	Wt
Atorvastatin	Predicted drug	meljuso	1.33958	PRISM Secondary	ACH-000881	Melanoma	Primary	Female	MELJUSO_SKIN	2.12903	1.50368	29	Wt	Wt	Mut	Wt	Wt	Wt	Mut	Wt	Wt
Atorvastatin	Predicted drug	skmel-2	1.65191	PRISM Secondary	ACH-001190	Melanoma	Metastasis	Male	SKMEL2_SKIN	2.12903	1.50368	29	Wt	Wt	Mut	Wt	Wt	Wt	Mut	Wt	Wt
Cladribine	Predicted drug	hs 944.t	0.227881	PRISM Secondary	ACH-000632	Melanoma	Metastasis	Male	HS944T_SKIN	0.306462	0.17942	33	Wt	Wt	Mut	Wt	Wt	Wt	Mut	Wt	Wt
Cladribine	Predicted drug	mewo	0.479405	PRISM Secondary	ACH-000987	Melanoma	Metastasis	Male	MEWO_SKIN	0.306462	0.17942	33	Wt	Wt	Wt	Wt	Wt	Wt	Wt	Wt	Wt
Cladribine	Predicted drug	hs 294t	0.219408	PRISM Secondary	ACH-000014	Melanoma	Metastasis	Male	HS294T_SKIN	0.306462	0.17942	33	Wt	Wt	Wt	Wt	Wt	Mut	Wt	Wt	Wt
Cladribine	Predicted drug	mdamb-435s	0.737255	PRISM Secondary	ACH-000884	Melanoma, amelanotic	Metastasis	Unknown	MDAMB435S_SKIN	0.306462	0.17942	33	Wt	Wt	Wt	Wt	Mut	Mut	Wt	Mut	Wt
Cladribine	Predicted drug	wm1799	0.36438	PRISM Secondary	ACH-000661	Melanoma	Uncategorized	Male	WM1799_SKIN	0.306462	0.17942	33	Wt	Wt	Wt	Wt	Mut	Mut	Wt	Mut	Wt
Cladribine	Predicted drug	melho	0.306462	PRISM Secondary	ACH-000450	Melanoma	Primary	Female	MELHO_SKIN	0.306462	0.17942	33	Wt	Wt	Wt	Wt	Mut	Mut	Wt	Mut	Wt
Cladribine	Predicted drug	ht144	0.196573	PRISM Secondary	ACH-000322	Melanoma	Metastasis	Male	HT144_SKIN	0.306462	0.17942	33	Wt	Wt	Wt	Wt	Mut	Mut	Wt	Mut	Wt
Cladribine	Predicted drug	colo 741	0.555373	PRISM Secondary	ACH-000582	Melanoma	Metastasis	Female	COLO741_SKIN	0.306462	0.17942	33	Wt	Wt	Wt	Wt	Mut	Mut	Wt	Mut	Wt
Cladribine	Predicted drug	colo800	0.474794	PRISM Secondary	ACH-000401	Melanoma	Metastasis	Male	COLO800_SKIN	0.306462	0.17942	33	Wt	Wt	Wt	Wt	Wt	Mut	Wt	Wt	Wt
Cladribine	Predicted drug	wm88	0.334581	PRISM Secondary	ACH-000899	Melanoma	Metastasis	Male	WM88_SKIN	0.306462	0.17942	33	Wt	Wt	Wt	Wt	Mut	Mut	Wt	Mut	Wt
Cladribine	Predicted drug	ipc298	0.394021	PRISM Secondary	ACH-000915	Melanoma	Primary	Female	IPC298_SKIN	0.306462	0.17942	33	Wt	Wt	Mut	Wt	Wt	Wt	Mut	Wt	Wt
Cladribine	Predicted drug	uacc257	0.0655128	PRISM Secondary	ACH-000579	Melanoma	Primary	Unknown	UACC257_SKIN	0.306462	0.17942	33	Wt	Wt	Wt	Wt	Mut	Mut	Wt	Mut	Wt
Cladribine	Predicted drug	skmel-24	0.417397	PRISM Secondary	ACH-000822	Melanoma	Metastasis	Male	SKMEL24_SKIN	0.306462	0.17942	33	Wt	Wt	Wt	Wt	Mut	Mut	Wt	Mut	Wt
Cladribine	Predicted drug	wm793	0.545315	PRISM Secondary	ACH-000827	Melanoma	Uncategorized	Male	WM793_SKIN	0.306462	0.17942	33	Mut	Wt	Wt	Wt	Mut	Mut	Wt	Mut	Wt
Cladribine	Predicted drug	uacc62	0.0509812	PRISM Secondary	ACH-000425	Melanoma	Uncategorized	Unknown	UACC62_SKIN	0.306462	0.17942	33	Wt	Wt	Wt	Wt	Mut	Mut	Wt	Mut	Wt
Cladribine	Predicted drug	skmel-5	0.360489	PRISM Secondary	ACH-000730	Melanoma	Metastasis	Female	SKMEL5_SKIN	0.306462	0.17942	33	Wt	Wt	Wt	Wt	Mut	Mut	Wt	Mut	Wt
Cladribine	Predicted drug	g361	0.0446624	PRISM Secondary	ACH-000572	Melanoma	Primary	Male	G361_SKIN	0.306462	0.17942	33	Wt	Wt	Wt	Wt	Mut	Mut	Wt	Mut	Wt
Cladribine	Predicted drug	colo679	0.267801	PRISM Secondary	ACH-000805	Melanoma	Metastasis	Female	COLO679_SKIN	0.306462	0.17942	33	Wt	Wt	Wt	Wt	Mut	Mut	Wt	Mut	Wt
Cladribine	Predicted drug	a375	0.193676	PRISM Secondary	ACH-000219	Melanoma	Primary	Female	A375_SKIN	0.306462	0.17942	33	Wt	Wt	Wt	Wt	Mut	Mut	Wt	Mut	Wt
Cladribine	Predicted drug	igr37	0.2313	PRISM Secondary	ACH-000650	Melanoma	Metastasis	Male	IGR37_SKIN	0.306462	0.17942	33	Wt	Wt	Wt	Wt	Mut	Mut	Wt	Mut	Wt
Cladribine	Predicted drug	a2058	0.433781	PRISM Secondary	ACH-000788	Melanoma	Metastasis	Male	A2058_SKIN	0.306462	0.17942	33	Wt	Wt	Wt	Mut	Mut	Mut	Wt	Mut	Wt
Cladribine	Predicted drug	igr1	0.20579	PRISM Secondary	ACH-000882	Melanoma	Metastasis	Male	IGR1_SKIN	0.306462	0.17942	33	Wt	Wt	Wt	Wt	Wt	Mut	Wt	Wt	Wt
Cladribine	Predicted drug	a101d	0.207862	PRISM Secondary	ACH-000008	Melanoma	Uncategorized	Male	A101D_SKIN	0.306462	0.17942	33	Wt	Wt	Wt	Wt	Mut	Mut	Wt	Mut	Wt
Cladribine	Predicted drug	hs 939.t	0.195049	PRISM Secondary	ACH-000814	Melanoma	Uncategorized	Female	HS939T_SKIN	0.306462	0.17942	33	Wt	Wt	Wt	Wt	Wt	Mut	Wt	Wt	Wt
Cladribine	Predicted drug	rvh421	0.246287	PRISM Secondary	ACH-000614	Melanoma	Metastasis	Male	RVH421_SKIN	0.306462	0.17942	33	Wt	Wt	Wt	Wt	Wt	Mut	Wt	Wt	Wt
Cladribine	Predicted drug	skmel-30	0.411422	PRISM Secondary	ACH-000810	Melanoma	Metastasis	Male	SKMEL30_SKIN	0.306462	0.17942	33	Wt	Wt	Mut	Wt	Mut	Wt	Mut	Wt	Wt
Cladribine	Predicted drug	lox imvi	0.60735	PRISM Secondary	ACH-000750	Melanoma	Metastasis	Male	LOXIMVI_SKIN	0.306462	0.17942	33	Wt	Wt	Wt	Wt	Mut	Mut	Wt	Mut	Wt
Cladribine	Predicted drug	chl1	0.24201	PRISM Secondary	ACH-001024	Melanoma	Metastasis	Female	CHL1_SKIN	0.306462	0.17942	33	Wt	Wt	Wt	Wt	Wt	Wt	Wt	Wt	Wt
Cladribine	Predicted drug	cjm	0.774545	PRISM Secondary	ACH-000458	Melanoma	Metastasis	Unknown	CJM_SKIN	0.306462	0.17942	33	Wt	Wt	Wt	Wt	Wt	Wt	Wt	Wt	Wt
Cladribine	Predicted drug	wm983b	0.377818	PRISM Secondary	ACH-000765	Melanoma	Metastasis	Male	WM983B_SKIN	0.306462	0.17942	33	Wt	Wt	Wt	Wt	Mut	Mut	Wt	Mut	Wt
Cladribine	Predicted drug	colo783	0.403237	PRISM Secondary	ACH-000812	Melanoma	Metastasis	Female	COLO783_SKIN	0.306462	0.17942	33	Wt	Wt	Wt	Wt	Mut	Mut	Wt	Mut	Wt
Cladribine	Predicted drug	meljuso	0.160549	PRISM Secondary	ACH-000881	Melanoma	Primary	Female	MELJUSO_SKIN	0.306462	0.17942	33	Wt	Wt	Mut	Wt	Wt	Wt	Mut	Wt	Wt
Cladribine	Predicted drug	skmel-2	0.20357	PRISM Secondary	ACH-001190	Melanoma	Metastasis	Male	SKMEL2_SKIN	0.306462	0.17942	33	Wt	Wt	Mut	Wt	Wt	Wt	Mut	Wt	Wt
Fluvastatin	Predicted drug	hs 944.t	0.692278	PRISM Secondary	ACH-000632	Melanoma	Metastasis	Male	HS944T_SKIN	0.786517	1.34961	38	Wt	Wt	Mut	Wt	Wt	Wt	Mut	Wt	Wt
Fluvastatin	Predicted drug	mewo	0.665663	PRISM Secondary	ACH-000987	Melanoma	Metastasis	Male	MEWO_SKIN	0.786517	1.34961	38	Wt	Wt	Wt	Wt	Wt	Wt	Wt	Wt	Wt
Fluvastatin	Predicted drug	hs 294t	0.964679	PRISM Secondary	ACH-000014	Melanoma	Metastasis	Male	HS294T_SKIN	0.786517	1.34961	38	Wt	Wt	Wt	Wt	Wt	Mut	Wt	Wt	Wt
Fluvastatin	Predicted drug	mdamb-435s	0.496076	PRISM Secondary	ACH-000884	Melanoma, amelanotic	Metastasis	Unknown	MDAMB435S_SKIN	0.786517	1.34961	38	Wt	Wt	Wt	Wt	Mut	Mut	Wt	Mut	Wt
Fluvastatin	Predicted drug	wm1799	1.57625	PRISM Secondary	ACH-000661	Melanoma	Uncategorized	Male	WM1799_SKIN	0.786517	1.34961	38	Wt	Wt	Wt	Wt	Mut	Mut	Wt	Mut	Wt
Fluvastatin	Predicted drug	melho	1.34395	PRISM Secondary	ACH-000450	Melanoma	Primary	Female	MELHO_SKIN	0.786517	1.34961	38	Wt	Wt	Wt	Wt	Mut	Mut	Wt	Mut	Wt
Fluvastatin	Predicted drug	ht144	0.561987	PRISM Secondary	ACH-000322	Melanoma	Metastasis	Male	HT144_SKIN	0.786517	1.34961	38	Wt	Wt	Wt	Wt	Mut	Mut	Wt	Mut	Wt
Fluvastatin	Predicted drug	sh4	6.07909	PRISM Secondary	ACH-000441	Melanoma	Metastasis	Female	SH4_SKIN	0.786517	1.34961	38	Wt	Wt	Wt	Wt	Mut	Mut	Wt	Mut	Wt
Fluvastatin	Predicted drug	wm266-4	0.651524	PRISM Secondary	ACH-001239	Melanoma	Metastasis	Female	WM2664_SKIN	0.786517	1.34961	38	Wt	Wt	Wt	Wt	Mut	Mut	Wt	Wt	Wt
Fluvastatin	Predicted drug	colo 741	0.57479	PRISM Secondary	ACH-000582	Melanoma	Metastasis	Female	COLO741_SKIN	0.786517	1.34961	38	Wt	Wt	Wt	Wt	Mut	Mut	Wt	Mut	Wt
Fluvastatin	Predicted drug	colo800	0.303729	PRISM Secondary	ACH-000401	Melanoma	Metastasis	Male	COLO800_SKIN	0.786517	1.34961	38	Wt	Wt	Wt	Wt	Wt	Mut	Wt	Wt	Wt
Fluvastatin	Predicted drug	wm88	5.47061	PRISM Secondary	ACH-000899	Melanoma	Metastasis	Male	WM88_SKIN	0.786517	1.34961	38	Wt	Wt	Wt	Wt	Mut	Mut	Wt	Mut	Wt
Fluvastatin	Predicted drug	ipc298	0.7821	PRISM Secondary	ACH-000915	Melanoma	Primary	Female	IPC298_SKIN	0.786517	1.34961	38	Wt	Wt	Mut	Wt	Wt	Wt	Mut	Wt	Wt
Fluvastatin	Predicted drug	uacc257	0.827174	PRISM Secondary	ACH-000579	Melanoma	Primary	Unknown	UACC257_SKIN	0.786517	1.34961	38	Wt	Wt	Wt	Wt	Mut	Mut	Wt	Mut	Wt
Fluvastatin	Predicted drug	skmel-24	0.805642	PRISM Secondary	ACH-000822	Melanoma	Metastasis	Male	SKMEL24_SKIN	0.786517	1.34961	38	Wt	Wt	Wt	Wt	Mut	Mut	Wt	Mut	Wt
Fluvastatin	Predicted drug	wm793	0.884026	PRISM Secondary	ACH-000827	Melanoma	Uncategorized	Male	WM793_SKIN	0.786517	1.34961	38	Mut	Wt	Wt	Wt	Mut	Mut	Wt	Mut	Wt
Fluvastatin	Predicted drug	uacc62	0.516296	PRISM Secondary	ACH-000425	Melanoma	Uncategorized	Unknown	UACC62_SKIN	0.786517	1.34961	38	Wt	Wt	Wt	Wt	Mut	Mut	Wt	Mut	Wt
Fluvastatin	Predicted drug	skmel-5	2.08441	PRISM Secondary	ACH-000730	Melanoma	Metastasis	Female	SKMEL5_SKIN	0.786517	1.34961	38	Wt	Wt	Wt	Wt	Mut	Mut	Wt	Mut	Wt
Fluvastatin	Predicted drug	malme3m	3.91016	PRISM Secondary	ACH-000477	Melanoma	Metastasis	Male	MALME3M_SKIN	0.786517	1.34961	38	Wt	Wt	Wt	Wt	Mut	Mut	Wt	Mut	Wt
Fluvastatin	Predicted drug	g361	1.00184	PRISM Secondary	ACH-000572	Melanoma	Primary	Male	G361_SKIN	0.786517	1.34961	38	Wt	Wt	Wt	Wt	Mut	Mut	Wt	Mut	Wt
Fluvastatin	Predicted drug	colo679	0.576731	PRISM Secondary	ACH-000805	Melanoma	Metastasis	Female	COLO679_SKIN	0.786517	1.34961	38	Wt	Wt	Wt	Wt	Mut	Mut	Wt	Mut	Wt
Fluvastatin	Predicted drug	a375	0.630802	PRISM Secondary	ACH-000219	Melanoma	Primary	Female	A375_SKIN	0.786517	1.34961	38	Wt	Wt	Wt	Wt	Mut	Mut	Wt	Mut	Wt
Fluvastatin	Predicted drug	igr37	0.737755	PRISM Secondary	ACH-000650	Melanoma	Metastasis	Male	IGR37_SKIN	0.786517	1.34961	38	Wt	Wt	Wt	Wt	Mut	Mut	Wt	Mut	Wt
Fluvastatin	Predicted drug	a2058	0.790935	PRISM Secondary	ACH-000788	Melanoma	Metastasis	Male	A2058_SKIN	0.786517	1.34961	38	Wt	Wt	Wt	Mut	Mut	Mut	Wt	Mut	Wt
Fluvastatin	Predicted drug	igr1	0.460301	PRISM Secondary	ACH-000882	Melanoma	Metastasis	Male	IGR1_SKIN	0.786517	1.34961	38	Wt	Wt	Wt	Wt	Wt	Mut	Wt	Wt	Wt
Fluvastatin	Predicted drug	a101d	0.366995	PRISM Secondary	ACH-000008	Melanoma	Uncategorized	Male	A101D_SKIN	0.786517	1.34961	38	Wt	Wt	Wt	Wt	Mut	Mut	Wt	Mut	Wt
Fluvastatin	Predicted drug	hs 939.t	1.85833	PRISM Secondary	ACH-000814	Melanoma	Uncategorized	Female	HS939T_SKIN	0.786517	1.34961	38	Wt	Wt	Wt	Wt	Wt	Mut	Wt	Wt	Wt
Fluvastatin	Predicted drug	rvh421	1.27682	PRISM Secondary	ACH-000614	Melanoma	Metastasis	Male	RVH421_SKIN	0.786517	1.34961	38	Wt	Wt	Wt	Wt	Wt	Mut	Wt	Wt	Wt
Fluvastatin	Predicted drug	colo 792	1.45374	PRISM Secondary	ACH-000968	Melanoma	Metastasis	Male	COLO792_SKIN	0.786517	1.34961	38	Wt	Wt	Wt	Wt	Wt	Wt	Wt	Wt	Wt
Fluvastatin	Predicted drug	lox imvi	2.26107	PRISM Secondary	ACH-000750	Melanoma	Metastasis	Male	LOXIMVI_SKIN	0.786517	1.34961	38	Wt	Wt	Wt	Wt	Mut	Mut	Wt	Mut	Wt
Fluvastatin	Predicted drug	chl1	0.613131	PRISM Secondary	ACH-001024	Melanoma	Metastasis	Female	CHL1_SKIN	0.786517	1.34961	38	Wt	Wt	Wt	Wt	Wt	Wt	Wt	Wt	Wt
Fluvastatin	Predicted drug	cjm	0.875809	PRISM Secondary	ACH-000458	Melanoma	Metastasis	Unknown	CJM_SKIN	0.786517	1.34961	38	Wt	Wt	Wt	Wt	Wt	Wt	Wt	Wt	Wt
Fluvastatin	Predicted drug	wm983b	0.611967	PRISM Secondary	ACH-000765	Melanoma	Metastasis	Male	WM983B_SKIN	0.786517	1.34961	38	Wt	Wt	Wt	Wt	Mut	Mut	Wt	Mut	Wt
Fluvastatin	Predicted drug	colo783	1.44895	PRISM Secondary	ACH-000812	Melanoma	Metastasis	Female	COLO783_SKIN	0.786517	1.34961	38	Wt	Wt	Wt	Wt	Mut	Mut	Wt	Mut	Wt
Fluvastatin	Predicted drug	k029ax	0.300254	PRISM Secondary	ACH-000404	Melanoma	Primary	Unknown	K029AX_SKIN	0.786517	1.34961	38	Wt	Wt	Wt	Wt	Mut	Mut	Wt	Mut	Wt
Fluvastatin	Predicted drug	meljuso	0.381492	PRISM Secondary	ACH-000881	Melanoma	Primary	Female	MELJUSO_SKIN	0.786517	1.34961	38	Wt	Wt	Mut	Wt	Wt	Wt	Mut	Wt	Wt
Fluvastatin	Predicted drug	skmel-2	0.606376	PRISM Secondary	ACH-001190	Melanoma	Metastasis	Male	SKMEL2_SKIN	0.786517	1.34961	38	Wt	Wt	Mut	Wt	Wt	Wt	Mut	Wt	Wt
Fluvastatin	Predicted drug	skmel-3	3.785	PRISM Secondary	ACH-000423	Melanoma	Metastasis	Female	SKMEL3_SKIN	0.786517	1.34961	38	Wt	Wt	Wt	Wt	Mut	Wt	Wt	Mut	Wt
Gemcitabine	Predicted drug	mewo	0.000433558	PRISM Secondary	ACH-000987	Melanoma	Metastasis	Male	MEWO_SKIN	0.0289875	16.408	60	Wt	Wt	Wt	Wt	Wt	Wt	Wt	Wt	Wt
Gemcitabine	Predicted drug	mdamb-435s	0.0220178	PRISM Secondary	ACH-000884	Melanoma, amelanotic	Metastasis	Unknown	MDAMB435S_SKIN	0.0289875	16.408	60	Wt	Wt	Wt	Wt	Mut	Mut	Wt	Mut	Wt
Gemcitabine	Predicted drug	wm1799	0.00148204	PRISM Secondary	ACH-000661	Melanoma	Uncategorized	Male	WM1799_SKIN	0.0289875	16.408	60	Wt	Wt	Wt	Wt	Mut	Mut	Wt	Mut	Wt
Gemcitabine	Predicted drug	melho	0.00108764	PRISM Secondary	ACH-000450	Melanoma	Primary	Female	MELHO_SKIN	0.0289875	16.408	60	Wt	Wt	Wt	Wt	Mut	Mut	Wt	Mut	Wt
Gemcitabine	Predicted drug	ht144	0.000277013	PRISM Secondary	ACH-000322	Melanoma	Metastasis	Male	HT144_SKIN	0.0289875	16.408	60	Wt	Wt	Wt	Wt	Mut	Mut	Wt	Mut	Wt
Gemcitabine	Predicted drug	wm266-4	0.00216724	PRISM Secondary	ACH-001239	Melanoma	Metastasis	Female	WM2664_SKIN	0.0289875	16.408	60	Wt	Wt	Wt	Wt	Mut	Mut	Wt	Wt	Wt
Gemcitabine	Predicted drug	colo 741	0.00625193	PRISM Secondary	ACH-000582	Melanoma	Metastasis	Female	COLO741_SKIN	0.0289875	16.408	60	Wt	Wt	Wt	Wt	Mut	Mut	Wt	Mut	Wt
Gemcitabine	Predicted drug	wm88	0.0200598	PRISM Secondary	ACH-000899	Melanoma	Metastasis	Male	WM88_SKIN	0.0289875	16.408	60	Wt	Wt	Wt	Wt	Mut	Mut	Wt	Mut	Wt
Gemcitabine	Predicted drug	uacc257	0.000205649	PRISM Secondary	ACH-000579	Melanoma	Primary	Unknown	UACC257_SKIN	0.0289875	16.408	60	Wt	Wt	Wt	Wt	Mut	Mut	Wt	Mut	Wt
Gemcitabine	Predicted drug	skmel-24	0.0152076	PRISM Secondary	ACH-000822	Melanoma	Metastasis	Male	SKMEL24_SKIN	0.0289875	16.408	60	Wt	Wt	Wt	Wt	Mut	Mut	Wt	Mut	Wt
Gemcitabine	Predicted drug	wm793	0.00170733	PRISM Secondary	ACH-000827	Melanoma	Uncategorized	Male	WM793_SKIN	0.0289875	16.408	60	Mut	Wt	Wt	Wt	Mut	Mut	Wt	Mut	Wt
Gemcitabine	Predicted drug	uacc62	0.00694227	PRISM Secondary	ACH-000425	Melanoma	Uncategorized	Unknown	UACC62_SKIN	0.0289875	16.408	60	Wt	Wt	Wt	Wt	Mut	Mut	Wt	Mut	Wt
Gemcitabine	Predicted drug	skmel-5	0.00864947	PRISM Secondary	ACH-000730	Melanoma	Metastasis	Female	SKMEL5_SKIN	0.0289875	16.408	60	Wt	Wt	Wt	Wt	Mut	Mut	Wt	Mut	Wt
Gemcitabine	Predicted drug	g361	0.0108799	PRISM Secondary	ACH-000572	Melanoma	Primary	Male	G361_SKIN	0.0289875	16.408	60	Wt	Wt	Wt	Wt	Mut	Mut	Wt	Mut	Wt
Gemcitabine	Predicted drug	colo679	0.000547873	PRISM Secondary	ACH-000805	Melanoma	Metastasis	Female	COLO679_SKIN	0.0289875	16.408	60	Wt	Wt	Wt	Wt	Mut	Mut	Wt	Mut	Wt
Gemcitabine	Predicted drug	a375	5.67728e-05	PRISM Secondary	ACH-000219	Melanoma	Primary	Female	A375_SKIN	0.0289875	16.408	60	Wt	Wt	Wt	Wt	Mut	Mut	Wt	Mut	Wt
Gemcitabine	Predicted drug	igr37	0.000607143	PRISM Secondary	ACH-000650	Melanoma	Metastasis	Male	IGR37_SKIN	0.0289875	16.408	60	Wt	Wt	Wt	Wt	Mut	Mut	Wt	Mut	Wt
Gemcitabine	Predicted drug	a2058	0.00900355	PRISM Secondary	ACH-000788	Melanoma	Metastasis	Male	A2058_SKIN	0.0289875	16.408	60	Wt	Wt	Wt	Mut	Mut	Mut	Wt	Mut	Wt
Gemcitabine	Predicted drug	igr1	0.0322396	PRISM Secondary	ACH-000882	Melanoma	Metastasis	Male	IGR1_SKIN	0.0289875	16.408	60	Wt	Wt	Wt	Wt	Wt	Mut	Wt	Wt	Wt
Gemcitabine	Predicted drug	a101d	0.00102623	PRISM Secondary	ACH-000008	Melanoma	Uncategorized	Male	A101D_SKIN	0.0289875	16.408	60	Wt	Wt	Wt	Wt	Mut	Mut	Wt	Mut	Wt
Gemcitabine	Predicted drug	hs 939.t	0.00874306	PRISM Secondary	ACH-000814	Melanoma	Uncategorized	Female	HS939T_SKIN	0.0289875	16.408	60	Wt	Wt	Wt	Wt	Wt	Mut	Wt	Wt	Wt
Gemcitabine	Predicted drug	rvh421	0.00185402	PRISM Secondary	ACH-000614	Melanoma	Metastasis	Male	RVH421_SKIN	0.0289875	16.408	60	Wt	Wt	Wt	Wt	Wt	Mut	Wt	Wt	Wt
Gemcitabine	Predicted drug	skmel-30	2.2226e-05	PRISM Secondary	ACH-000810	Melanoma	Metastasis	Male	SKMEL30_SKIN	0.0289875	16.408	60	Wt	Wt	Mut	Wt	Mut	Wt	Mut	Wt	Wt
Gemcitabine	Predicted drug	colo 792	0.00751218	PRISM Secondary	ACH-000968	Melanoma	Metastasis	Male	COLO792_SKIN	0.0289875	16.408	60	Wt	Wt	Wt	Wt	Wt	Wt	Wt	Wt	Wt
Gemcitabine	Predicted drug	lox imvi	0.0158125	PRISM Secondary	ACH-000750	Melanoma	Metastasis	Male	LOXIMVI_SKIN	0.0289875	16.408	60	Wt	Wt	Wt	Wt	Mut	Mut	Wt	Mut	Wt
Gemcitabine	Predicted drug	chl1	8.35278e-05	PRISM Secondary	ACH-001024	Melanoma	Metastasis	Female	CHL1_SKIN	0.0289875	16.408	60	Wt	Wt	Wt	Wt	Wt	Wt	Wt	Wt	Wt
Gemcitabine	Predicted drug	cjm	0.000410993	PRISM Secondary	ACH-000458	Melanoma	Metastasis	Unknown	CJM_SKIN	0.0289875	16.408	60	Wt	Wt	Wt	Wt	Wt	Wt	Wt	Wt	Wt
Gemcitabine	Predicted drug	colo783	0.00680147	PRISM Secondary	ACH-000812	Melanoma	Metastasis	Female	COLO783_SKIN	0.0289875	16.408	60	Wt	Wt	Wt	Wt	Mut	Mut	Wt	Mut	Wt
Gemcitabine	Predicted drug	k029ax	0.00760454	PRISM Secondary	ACH-000404	Melanoma	Primary	Unknown	K029AX_SKIN	0.0289875	16.408	60	Wt	Wt	Wt	Wt	Mut	Mut	Wt	Mut	Wt
Gemcitabine	Predicted drug	skmel-2	0.000499242	PRISM Secondary	ACH-001190	Melanoma	Metastasis	Male	SKMEL2_SKIN	0.0289875	16.408	60	Wt	Wt	Mut	Wt	Wt	Wt	Mut	Wt	Wt
Gemcitabine	Predicted drug	skmel-3	0.0106409	PRISM Secondary	ACH-000423	Melanoma	Metastasis	Female	SKMEL3_SKIN	0.0289875	16.408	60	Wt	Wt	Wt	Wt	Mut	Wt	Wt	Mut	Wt
Gemcitabine	Predicted drug	cp50mel-b	4.93297	GDSC1000	ACH-002096	Melanoma	Uncategorized	Unknown	CP50MELB_SKIN	0.0289875	16.408	60					Mut
Gemcitabine	Predicted drug	cp66mel	14.4366	GDSC1000	ACH-002097	Melanoma	Uncategorized	Unknown	CP66MEL_SKIN	0.0289875	16.408	60					Wt
Gemcitabine	Predicted drug	lb2518mel	0.0381353	GDSC1000	ACH-002152	Melanoma	Uncategorized	Unknown	LB2518MEL_SKIN	0.0289875	16.408	60					Wt
Gemcitabine	Predicted drug	lb373mel-d	0.532627	GDSC1000	ACH-002153	Melanoma	Uncategorized	Unknown	LB373MELD_SKIN	0.0289875	16.408	60					Wt
Gemcitabine	Predicted drug	mz7mel	0.0232277	GDSC1000	ACH-002166	Melanoma	Metastasis	Unknown	MZ7MEL_SKIN	0.0289875	16.408	60					Mut
Gemcitabine	Predicted drug	skmel-28	11.0687	GDSC1000	ACH-000615	Melanoma	Uncategorized	Male	SKMEL28_SKIN	0.0289875	16.408	60	Mut	Wt	Wt	Wt	Mut	Mut	Wt	Mut	Wt
Gemcitabine	Predicted drug	skmel-2	1.59568	GDSC1000	ACH-001190	Melanoma	Metastasis	Male	SKMEL2_SKIN	0.0289875	16.408	60	Wt	Wt	Mut	Wt	Wt	Wt	Mut	Wt	Wt
Gemcitabine	Predicted drug	skmel-5	0.52308	GDSC1000	ACH-000730	Melanoma	Metastasis	Female	SKMEL5_SKIN	0.0289875	16.408	60	Wt	Wt	Wt	Wt	Mut	Mut	Wt	Mut	Wt
Gemcitabine	Predicted drug	m14	0.174969	GDSC1000	ACH-002159	Melanoma, amelanotic	Metastasis	Unknown	M14_SKIN	0.0289875	16.408	60			Wt		Mut
Gemcitabine	Predicted drug	uacc62	0.167913	GDSC1000	ACH-000425	Melanoma	Uncategorized	Unknown	UACC62_SKIN	0.0289875	16.408	60	Wt	Wt	Wt	Wt	Mut	Mut	Wt	Mut	Wt
Gemcitabine	Predicted drug	uacc257	0.157305	GDSC1000	ACH-000579	Melanoma	Primary	Unknown	UACC257_SKIN	0.0289875	16.408	60	Wt	Wt	Wt	Wt	Mut	Mut	Wt	Mut	Wt
Gemcitabine	Predicted drug	a375	0.0022773	GDSC1000	ACH-000219	Melanoma	Primary	Female	A375_SKIN	0.0289875	16.408	60	Wt	Wt	Wt	Wt	Mut	Mut	Wt	Mut	Wt
Gemcitabine	Predicted drug	colo800	0.025714	GDSC1000	ACH-000401	Melanoma	Metastasis	Male	COLO800_SKIN	0.0289875	16.408	60	Wt	Wt	Wt	Wt	Wt	Mut	Wt	Wt	Wt
Gemcitabine	Predicted drug	colo679	0.0119383	GDSC1000	ACH-000805	Melanoma	Metastasis	Female	COLO679_SKIN	0.0289875	16.408	60	Wt	Wt	Wt	Wt	Mut	Mut	Wt	Mut	Wt
Gemcitabine	Predicted drug	c32	2.42954	GDSC1000	ACH-000580	Melanoma, amelanotic	Primary	Male	C32_SKIN	0.0289875	16.408	60	Wt	Wt	Wt	Wt	Mut	Mut	Wt	Mut	Wt
Gemcitabine	Predicted drug	g361	0.0121594	GDSC1000	ACH-000572	Melanoma	Primary	Male	G361_SKIN	0.0289875	16.408	60	Wt	Wt	Wt	Wt	Mut	Mut	Wt	Mut	Wt
Gemcitabine	Predicted drug	hmvii	0.0144834	GDSC1000	ACH-002040	Melanoma	Primary	Female	HMVII_SKIN	0.0289875	16.408	60					Mut
Gemcitabine	Predicted drug	ht144	0.00592597	GDSC1000	ACH-000322	Melanoma	Metastasis	Male	HT144_SKIN	0.0289875	16.408	60	Wt	Wt	Wt	Wt	Mut	Mut	Wt	Mut	Wt
Gemcitabine	Predicted drug	igr1	0.017485	GDSC1000	ACH-000882	Melanoma	Metastasis	Male	IGR1_SKIN	0.0289875	16.408	60	Wt	Wt	Wt	Wt	Wt	Mut	Wt	Wt	Wt
Gemcitabine	Predicted drug	ipc298	0.00937503	GDSC1000	ACH-000915	Melanoma	Primary	Female	IPC298_SKIN	0.0289875	16.408	60	Wt	Wt	Mut	Wt	Wt	Wt	Mut	Wt	Wt
Gemcitabine	Predicted drug	istmel1	0.00153365	GDSC1000	ACH-002143	Melanoma	Uncategorized	Unknown	ISTMEL1_SKIN	0.0289875	16.408	60					Mut
Gemcitabine	Predicted drug	melho	0.0103723	GDSC1000	ACH-000450	Melanoma	Primary	Female	MELHO_SKIN	0.0289875	16.408	60	Wt	Wt	Wt	Wt	Mut	Mut	Wt	Mut	Wt
Gemcitabine	Predicted drug	meljuso	0.00198246	GDSC1000	ACH-000881	Melanoma	Primary	Female	MELJUSO_SKIN	0.0289875	16.408	60	Wt	Wt	Mut	Wt	Wt	Wt	Mut	Wt	Wt
Gemcitabine	Predicted drug	mewo	2.44365	GDSC1000	ACH-000987	Melanoma	Metastasis	Male	MEWO_SKIN	0.0289875	16.408	60	Wt	Wt	Wt	Wt	Wt	Wt	Wt	Wt	Wt
Gemcitabine	Predicted drug	rvh421	1.19955	GDSC1000	ACH-000614	Melanoma	Metastasis	Male	RVH421_SKIN	0.0289875	16.408	60	Wt	Wt	Wt	Wt	Wt	Mut	Wt	Wt	Wt
Gemcitabine	Predicted drug	sh4	0.0211415	GDSC1000	ACH-000441	Melanoma	Metastasis	Female	SH4_SKIN	0.0289875	16.408	60	Wt	Wt	Wt	Wt	Mut	Mut	Wt	Mut	Wt
Gemcitabine	Predicted drug	skmel-1	11.632	GDSC1000	ACH-000465	Melanoma	Metastasis	Male	SKMEL1_SKIN	0.0289875	16.408	60	Wt	Wt	Wt	Wt	Mut	Mut	Wt	Mut	Wt
Gemcitabine	Predicted drug	skmel-3	0.0955342	GDSC1000	ACH-000423	Melanoma	Metastasis	Female	SKMEL3_SKIN	0.0289875	16.408	60	Wt	Wt	Wt	Wt	Mut	Wt	Wt	Mut	Wt
Gemcitabine	Predicted drug	skmel-24	14.2115	GDSC1000	ACH-000822	Melanoma	Metastasis	Male	SKMEL24_SKIN	0.0289875	16.408	60	Wt	Wt	Wt	Wt	Mut	Mut	Wt	Mut	Wt
Gemcitabine	Predicted drug	skmel-30	0.00518172	GDSC1000	ACH-000810	Melanoma	Metastasis	Male	SKMEL30_SKIN	0.0289875	16.408	60	Wt	Wt	Mut	Wt	Mut	Wt	Mut	Wt	Wt
Gemcitabine	Predicted drug	wm115	1.57465	GDSC1000	ACH-000304	Melanoma	Metastasis	Female	WM115_SKIN	0.0289875	16.408	60	Wt	Wt	Wt	Wt	Mut	Mut	Wt	Wt	Wt
Gemcitabine	Predicted drug	chl1	0.00280906	GDSC1000	ACH-001024	Melanoma	Metastasis	Female	CHL1_SKIN	0.0289875	16.408	60	Wt	Wt	Wt	Wt	Wt	Wt	Wt	Wt	Wt
Gemcitabine	Predicted drug	rpmi7951	0.00674077	GDSC1000	ACH-000348	Melanoma	Metastasis	Female	RPMI7951_SKIN	0.0289875	16.408	60	Wt	Wt	Wt	Wt	Mut	Mut	Wt	Mut	Wt
Gemcitabine	Predicted drug	a101d	0.00708233	GDSC1000	ACH-000008	Melanoma	Uncategorized	Male	A101D_SKIN	0.0289875	16.408	60	Wt	Wt	Wt	Wt	Mut	Mut	Wt	Mut	Wt
Gemcitabine	Predicted drug	gak	0.239101	GDSC1000	ACH-002120	Melanoma	Metastasis	Unknown	GAK_SKIN	0.0289875	16.408	60			Wt		Wt
Gemcitabine	Predicted drug	mmacsf	0.762886	GDSC1000	ACH-002162	Melanoma	Uncategorized	Unknown	MMACSF_SKIN	0.0289875	16.408	60					Mut
Gemcitabine	Predicted drug	vmrcmelg	10.8474	GDSC1000	ACH-001704	Melanoma	Primary	Male	VMRCMELG_SKIN	0.0289875	16.408	60					Mut
Gemcitabine	Predicted drug	mz2mel	0.0343118	GDSC1000	ACH-002165	Melanoma	Uncategorized	Unknown	MZ2MEL_SKIN	0.0289875	16.408	60					Wt
Gemcitabine	Predicted drug	colo783	15.6758	GDSC1000	ACH-000812	Melanoma	Metastasis	Female	COLO783_SKIN	0.0289875	16.408	60	Wt	Wt	Wt	Wt	Mut	Mut	Wt	Mut	Wt
Gemcitabine	Predicted drug	gmel	0.683292	GDSC1000	ACH-002121	Melanoma	Uncategorized	Unknown	GMEL_SKIN	0.0289875	16.408	60					Mut
Gemcitabine	Predicted drug	igr37	0.00733211	GDSC1000	ACH-000650	Melanoma	Metastasis	Male	IGR37_SKIN	0.0289875	16.408	60	Wt	Wt	Wt	Wt	Mut	Mut	Wt	Mut	Wt
Gemcitabine	Predicted drug	wm278	0.0379444	GDSC1000	ACH-002206	Melanoma	Uncategorized	Unknown	WM278_SKIN	0.0289875	16.408	60					Mut
Gemcitabine	Predicted drug	k2	0.300916	GDSC1000	ACH-002147	Melanoma	Uncategorized	Unknown	K2_SKIN	0.0289875	16.408	60					Mut
Gemcitabine	Predicted drug	wm1552c	0.00537849	GDSC1000	ACH-002205	Melanoma	Uncategorized	Unknown	WM1552C_SKIN	0.0289875	16.408	60					Mut
Gemcitabine	Predicted drug	wm35	0.00570647	GDSC1000	ACH-002207	Melanoma	Uncategorized	Unknown	WM35_SKIN	0.0289875	16.408	60					Mut
Gemcitabine	Predicted drug	cp50mel-b	0.0727788	GDSC1000	ACH-002096	Melanoma	Uncategorized	Unknown	CP50MELB_SKIN	0.0289875	16.408	60					Mut
Gemcitabine	Predicted drug	cp66mel	0.0906334	GDSC1000	ACH-002097	Melanoma	Uncategorized	Unknown	CP66MEL_SKIN	0.0289875	16.408	60					Wt
Gemcitabine	Predicted drug	lb2518mel	0.0974005	GDSC1000	ACH-002152	Melanoma	Uncategorized	Unknown	LB2518MEL_SKIN	0.0289875	16.408	60					Wt
Gemcitabine	Predicted drug	lb373mel-d	0.101554	GDSC1000	ACH-002153	Melanoma	Uncategorized	Unknown	LB373MELD_SKIN	0.0289875	16.408	60					Wt
Gemcitabine	Predicted drug	mz7mel	0.020675	GDSC1000	ACH-002166	Melanoma	Metastasis	Unknown	MZ7MEL_SKIN	0.0289875	16.408	60					Mut
Gemcitabine	Predicted drug	skmel-28	0.0552454	GDSC1000	ACH-000615	Melanoma	Uncategorized	Male	SKMEL28_SKIN	0.0289875	16.408	60	Mut	Wt	Wt	Wt	Mut	Mut	Wt	Mut	Wt
Gemcitabine	Predicted drug	skmel-2	0.00930888	GDSC1000	ACH-001190	Melanoma	Metastasis	Male	SKMEL2_SKIN	0.0289875	16.408	60	Wt	Wt	Mut	Wt	Wt	Wt	Mut	Wt	Wt
Gemcitabine	Predicted drug	skmel-5	0.0629502	GDSC1000	ACH-000730	Melanoma	Metastasis	Female	SKMEL5_SKIN	0.0289875	16.408	60	Wt	Wt	Wt	Wt	Mut	Mut	Wt	Mut	Wt
Gemcitabine	Predicted drug	m14	0.00640013	GDSC1000	ACH-002159	Melanoma, amelanotic	Metastasis	Unknown	M14_SKIN	0.0289875	16.408	60			Wt		Mut
Gemcitabine	Predicted drug	uacc62	0.0282482	GDSC1000	ACH-000425	Melanoma	Uncategorized	Unknown	UACC62_SKIN	0.0289875	16.408	60	Wt	Wt	Wt	Wt	Mut	Mut	Wt	Mut	Wt
Gemcitabine	Predicted drug	uacc257	0.030493	GDSC1000	ACH-000579	Melanoma	Primary	Unknown	UACC257_SKIN	0.0289875	16.408	60	Wt	Wt	Wt	Wt	Mut	Mut	Wt	Mut	Wt
Gemcitabine	Predicted drug	a2058	0.0136097	GDSC1000	ACH-000788	Melanoma	Metastasis	Male	A2058_SKIN	0.0289875	16.408	60	Wt	Wt	Wt	Mut	Mut	Mut	Wt	Mut	Wt
Gemcitabine	Predicted drug	a375	0.002396	GDSC1000	ACH-000219	Melanoma	Primary	Female	A375_SKIN	0.0289875	16.408	60	Wt	Wt	Wt	Wt	Mut	Mut	Wt	Mut	Wt
Gemcitabine	Predicted drug	colo800	0.00399875	GDSC1000	ACH-000401	Melanoma	Metastasis	Male	COLO800_SKIN	0.0289875	16.408	60	Wt	Wt	Wt	Wt	Wt	Mut	Wt	Wt	Wt
Gemcitabine	Predicted drug	colo679	0.00832436	GDSC1000	ACH-000805	Melanoma	Metastasis	Female	COLO679_SKIN	0.0289875	16.408	60	Wt	Wt	Wt	Wt	Mut	Mut	Wt	Mut	Wt
Gemcitabine	Predicted drug	c32	0.0129703	GDSC1000	ACH-000580	Melanoma, amelanotic	Primary	Male	C32_SKIN	0.0289875	16.408	60	Wt	Wt	Wt	Wt	Mut	Mut	Wt	Mut	Wt
Gemcitabine	Predicted drug	g361	0.0228584	GDSC1000	ACH-000572	Melanoma	Primary	Male	G361_SKIN	0.0289875	16.408	60	Wt	Wt	Wt	Wt	Mut	Mut	Wt	Mut	Wt
Gemcitabine	Predicted drug	hmvii	0.0186182	GDSC1000	ACH-002040	Melanoma	Primary	Female	HMVII_SKIN	0.0289875	16.408	60					Mut
Gemcitabine	Predicted drug	ht144	0.0352325	GDSC1000	ACH-000322	Melanoma	Metastasis	Male	HT144_SKIN	0.0289875	16.408	60	Wt	Wt	Wt	Wt	Mut	Mut	Wt	Mut	Wt
Gemcitabine	Predicted drug	igr1	0.0410914	GDSC1000	ACH-000882	Melanoma	Metastasis	Male	IGR1_SKIN	0.0289875	16.408	60	Wt	Wt	Wt	Wt	Wt	Mut	Wt	Wt	Wt
Gemcitabine	Predicted drug	ipc298	0.00397191	GDSC1000	ACH-000915	Melanoma	Primary	Female	IPC298_SKIN	0.0289875	16.408	60	Wt	Wt	Mut	Wt	Wt	Wt	Mut	Wt	Wt
Gemcitabine	Predicted drug	istmel1	0.0081114	GDSC1000	ACH-002143	Melanoma	Uncategorized	Unknown	ISTMEL1_SKIN	0.0289875	16.408	60					Mut
Gemcitabine	Predicted drug	melho	0.0165597	GDSC1000	ACH-000450	Melanoma	Primary	Female	MELHO_SKIN	0.0289875	16.408	60	Wt	Wt	Wt	Wt	Mut	Mut	Wt	Mut	Wt
Gemcitabine	Predicted drug	meljuso	0.00363127	GDSC1000	ACH-000881	Melanoma	Primary	Female	MELJUSO_SKIN	0.0289875	16.408	60	Wt	Wt	Mut	Wt	Wt	Wt	Mut	Wt	Wt
Gemcitabine	Predicted drug	mewo	0.0147182	GDSC1000	ACH-000987	Melanoma	Metastasis	Male	MEWO_SKIN	0.0289875	16.408	60	Wt	Wt	Wt	Wt	Wt	Wt	Wt	Wt	Wt
Gemcitabine	Predicted drug	rvh421	0.0593109	GDSC1000	ACH-000614	Melanoma	Metastasis	Male	RVH421_SKIN	0.0289875	16.408	60	Wt	Wt	Wt	Wt	Wt	Mut	Wt	Wt	Wt
Gemcitabine	Predicted drug	sh4	0.0289394	GDSC1000	ACH-000441	Melanoma	Metastasis	Female	SH4_SKIN	0.0289875	16.408	60	Wt	Wt	Wt	Wt	Mut	Mut	Wt	Mut	Wt
Gemcitabine	Predicted drug	skmel-1	0.606368	GDSC1000	ACH-000465	Melanoma	Metastasis	Male	SKMEL1_SKIN	0.0289875	16.408	60	Wt	Wt	Wt	Wt	Mut	Mut	Wt	Mut	Wt
Gemcitabine	Predicted drug	skmel-3	0.723337	GDSC1000	ACH-000423	Melanoma	Metastasis	Female	SKMEL3_SKIN	0.0289875	16.408	60	Wt	Wt	Wt	Wt	Mut	Wt	Wt	Mut	Wt
Gemcitabine	Predicted drug	skmel-24	0.0420818	GDSC1000	ACH-000822	Melanoma	Metastasis	Male	SKMEL24_SKIN	0.0289875	16.408	60	Wt	Wt	Wt	Wt	Mut	Mut	Wt	Mut	Wt
Gemcitabine	Predicted drug	skmel-30	0.00567646	GDSC1000	ACH-000810	Melanoma	Metastasis	Male	SKMEL30_SKIN	0.0289875	16.408	60	Wt	Wt	Mut	Wt	Mut	Wt	Mut	Wt	Wt
Gemcitabine	Predicted drug	skmel-31	0.279129	GDSC1000	ACH-000640	Melanoma	Primary	Female	SKMEL31_SKIN	0.0289875	16.408	60	Wt	Wt	Wt	Wt	Wt	Wt	Wt	Wt	Wt
Gemcitabine	Predicted drug	wm115	0.0531004	GDSC1000	ACH-000304	Melanoma	Metastasis	Female	WM115_SKIN	0.0289875	16.408	60	Wt	Wt	Wt	Wt	Mut	Mut	Wt	Wt	Wt
Gemcitabine	Predicted drug	chl1	0.00280401	GDSC1000	ACH-001024	Melanoma	Metastasis	Female	CHL1_SKIN	0.0289875	16.408	60	Wt	Wt	Wt	Wt	Wt	Wt	Wt	Wt	Wt
Gemcitabine	Predicted drug	rpmi7951	0.00543519	GDSC1000	ACH-000348	Melanoma	Metastasis	Female	RPMI7951_SKIN	0.0289875	16.408	60	Wt	Wt	Wt	Wt	Mut	Mut	Wt	Mut	Wt
Gemcitabine	Predicted drug	a101d	0.00791037	GDSC1000	ACH-000008	Melanoma	Uncategorized	Male	A101D_SKIN	0.0289875	16.408	60	Wt	Wt	Wt	Wt	Mut	Mut	Wt	Mut	Wt
Gemcitabine	Predicted drug	gak	0.0514861	GDSC1000	ACH-002120	Melanoma	Metastasis	Unknown	GAK_SKIN	0.0289875	16.408	60			Wt		Wt
Gemcitabine	Predicted drug	mmacsf	0.0995122	GDSC1000	ACH-002162	Melanoma	Uncategorized	Unknown	MMACSF_SKIN	0.0289875	16.408	60					Mut
Gemcitabine	Predicted drug	vmrcmelg	0.340038	GDSC1000	ACH-001704	Melanoma	Primary	Male	VMRCMELG_SKIN	0.0289875	16.408	60					Mut
Gemcitabine	Predicted drug	mz2mel	0.110443	GDSC1000	ACH-002165	Melanoma	Uncategorized	Unknown	MZ2MEL_SKIN	0.0289875	16.408	60					Wt
Gemcitabine	Predicted drug	colo783	0.0465734	GDSC1000	ACH-000812	Melanoma	Metastasis	Female	COLO783_SKIN	0.0289875	16.408	60	Wt	Wt	Wt	Wt	Mut	Mut	Wt	Mut	Wt
Gemcitabine	Predicted drug	gmel	0.0204233	GDSC1000	ACH-002121	Melanoma	Uncategorized	Unknown	GMEL_SKIN	0.0289875	16.408	60					Mut
Gemcitabine	Predicted drug	igr37	0.00900287	GDSC1000	ACH-000650	Melanoma	Metastasis	Male	IGR37_SKIN	0.0289875	16.408	60	Wt	Wt	Wt	Wt	Mut	Mut	Wt	Mut	Wt
Gemcitabine	Predicted drug	wm278	0.00955294	GDSC1000	ACH-002206	Melanoma	Uncategorized	Unknown	WM278_SKIN	0.0289875	16.408	60					Mut
Gemcitabine	Predicted drug	k2	0.0194293	GDSC1000	ACH-002147	Melanoma	Uncategorized	Unknown	K2_SKIN	0.0289875	16.408	60					Mut
Gemcitabine	Predicted drug	wm1552c	0.0617734	GDSC1000	ACH-002205	Melanoma	Uncategorized	Unknown	WM1552C_SKIN	0.0289875	16.408	60					Mut
Gemcitabine	Predicted drug	wm35	0.018784	GDSC1000	ACH-002207	Melanoma	Uncategorized	Unknown	WM35_SKIN	0.0289875	16.408	60					Mut
Gemcitabine	Predicted drug	cp50mel-b	3.99419	GDSC2000	ACH-002096	Melanoma	Uncategorized	Unknown	CP50MELB_SKIN	0.0289875	16.408	60					Mut
Gemcitabine	Predicted drug	cp66mel	10.6381	GDSC2000	ACH-002097	Melanoma	Uncategorized	Unknown	CP66MEL_SKIN	0.0289875	16.408	60					Wt
Gemcitabine	Predicted drug	lb2518mel	9.07852	GDSC2000	ACH-002152	Melanoma	Uncategorized	Unknown	LB2518MEL_SKIN	0.0289875	16.408	60					Wt
Gemcitabine	Predicted drug	lb373mel-d	8.40304	GDSC2000	ACH-002153	Melanoma	Uncategorized	Unknown	LB373MELD_SKIN	0.0289875	16.408	60					Wt
Gemcitabine	Predicted drug	mz7mel	0.0784798	GDSC2000	ACH-002166	Melanoma	Metastasis	Unknown	MZ7MEL_SKIN	0.0289875	16.408	60					Mut
Gemcitabine	Predicted drug	skmel-28	0.505879	GDSC2000	ACH-000615	Melanoma	Uncategorized	Male	SKMEL28_SKIN	0.0289875	16.408	60	Mut	Wt	Wt	Wt	Mut	Mut	Wt	Mut	Wt
Gemcitabine	Predicted drug	skmel-2	207.93	GDSC2000	ACH-001190	Melanoma	Metastasis	Male	SKMEL2_SKIN	0.0289875	16.408	60	Wt	Wt	Mut	Wt	Wt	Wt	Mut	Wt	Wt
Gemcitabine	Predicted drug	skmel-5	1.22807	GDSC2000	ACH-000730	Melanoma	Metastasis	Female	SKMEL5_SKIN	0.0289875	16.408	60	Wt	Wt	Wt	Wt	Mut	Mut	Wt	Mut	Wt
Gemcitabine	Predicted drug	m14	0.0290355	GDSC2000	ACH-002159	Melanoma, amelanotic	Metastasis	Unknown	M14_SKIN	0.0289875	16.408	60			Wt		Mut
Gemcitabine	Predicted drug	uacc62	0.0931229	GDSC2000	ACH-000425	Melanoma	Uncategorized	Unknown	UACC62_SKIN	0.0289875	16.408	60	Wt	Wt	Wt	Wt	Mut	Mut	Wt	Mut	Wt
Gemcitabine	Predicted drug	uacc257	18.1967	GDSC2000	ACH-000579	Melanoma	Primary	Unknown	UACC257_SKIN	0.0289875	16.408	60	Wt	Wt	Wt	Wt	Mut	Mut	Wt	Mut	Wt
Gemcitabine	Predicted drug	a2058	0.149088	GDSC2000	ACH-000788	Melanoma	Metastasis	Male	A2058_SKIN	0.0289875	16.408	60	Wt	Wt	Wt	Mut	Mut	Mut	Wt	Mut	Wt
Gemcitabine	Predicted drug	a375	0.0084607	GDSC2000	ACH-000219	Melanoma	Primary	Female	A375_SKIN	0.0289875	16.408	60	Wt	Wt	Wt	Wt	Mut	Mut	Wt	Mut	Wt
Gemcitabine	Predicted drug	colo800	0.309761	GDSC2000	ACH-000401	Melanoma	Metastasis	Male	COLO800_SKIN	0.0289875	16.408	60	Wt	Wt	Wt	Wt	Wt	Mut	Wt	Wt	Wt
Gemcitabine	Predicted drug	colo679	0.0261791	GDSC2000	ACH-000805	Melanoma	Metastasis	Female	COLO679_SKIN	0.0289875	16.408	60	Wt	Wt	Wt	Wt	Mut	Mut	Wt	Mut	Wt
Gemcitabine	Predicted drug	c32	0.0672591	GDSC2000	ACH-000580	Melanoma, amelanotic	Primary	Male	C32_SKIN	0.0289875	16.408	60	Wt	Wt	Wt	Wt	Mut	Mut	Wt	Mut	Wt
Gemcitabine	Predicted drug	g361	1.88638	GDSC2000	ACH-000572	Melanoma	Primary	Male	G361_SKIN	0.0289875	16.408	60	Wt	Wt	Wt	Wt	Mut	Mut	Wt	Mut	Wt
Gemcitabine	Predicted drug	hmvii	3.84564	GDSC2000	ACH-002040	Melanoma	Primary	Female	HMVII_SKIN	0.0289875	16.408	60					Mut
Gemcitabine	Predicted drug	ht144	11.2159	GDSC2000	ACH-000322	Melanoma	Metastasis	Male	HT144_SKIN	0.0289875	16.408	60	Wt	Wt	Wt	Wt	Mut	Mut	Wt	Mut	Wt
Gemcitabine	Predicted drug	igr1	10.297	GDSC2000	ACH-000882	Melanoma	Metastasis	Male	IGR1_SKIN	0.0289875	16.408	60	Wt	Wt	Wt	Wt	Wt	Mut	Wt	Wt	Wt
Gemcitabine	Predicted drug	ipc298	0.0750971	GDSC2000	ACH-000915	Melanoma	Primary	Female	IPC298_SKIN	0.0289875	16.408	60	Wt	Wt	Mut	Wt	Wt	Wt	Mut	Wt	Wt
Gemcitabine	Predicted drug	istmel1	0.0416171	GDSC2000	ACH-002143	Melanoma	Uncategorized	Unknown	ISTMEL1_SKIN	0.0289875	16.408	60					Mut
Gemcitabine	Predicted drug	melho	3.4249	GDSC2000	ACH-000450	Melanoma	Primary	Female	MELHO_SKIN	0.0289875	16.408	60	Wt	Wt	Wt	Wt	Mut	Mut	Wt	Mut	Wt
Gemcitabine	Predicted drug	meljuso	5.48419	GDSC2000	ACH-000881	Melanoma	Primary	Female	MELJUSO_SKIN	0.0289875	16.408	60	Wt	Wt	Mut	Wt	Wt	Wt	Mut	Wt	Wt
Gemcitabine	Predicted drug	mewo	6.76043	GDSC2000	ACH-000987	Melanoma	Metastasis	Male	MEWO_SKIN	0.0289875	16.408	60	Wt	Wt	Wt	Wt	Wt	Wt	Wt	Wt	Wt
Gemcitabine	Predicted drug	rvh421	53.3886	GDSC2000	ACH-000614	Melanoma	Metastasis	Male	RVH421_SKIN	0.0289875	16.408	60	Wt	Wt	Wt	Wt	Wt	Mut	Wt	Wt	Wt
Gemcitabine	Predicted drug	sh4	0.265941	GDSC2000	ACH-000441	Melanoma	Metastasis	Female	SH4_SKIN	0.0289875	16.408	60	Wt	Wt	Wt	Wt	Mut	Mut	Wt	Mut	Wt
Gemcitabine	Predicted drug	skmel-1	2.43667	GDSC2000	ACH-000465	Melanoma	Metastasis	Male	SKMEL1_SKIN	0.0289875	16.408	60	Wt	Wt	Wt	Wt	Mut	Mut	Wt	Mut	Wt
Gemcitabine	Predicted drug	skmel-3	14.6719	GDSC2000	ACH-000423	Melanoma	Metastasis	Female	SKMEL3_SKIN	0.0289875	16.408	60	Wt	Wt	Wt	Wt	Mut	Wt	Wt	Mut	Wt
Gemcitabine	Predicted drug	skmel-24	0.226429	GDSC2000	ACH-000822	Melanoma	Metastasis	Male	SKMEL24_SKIN	0.0289875	16.408	60	Wt	Wt	Wt	Wt	Mut	Mut	Wt	Mut	Wt
Gemcitabine	Predicted drug	skmel-30	3.39487	GDSC2000	ACH-000810	Melanoma	Metastasis	Male	SKMEL30_SKIN	0.0289875	16.408	60	Wt	Wt	Mut	Wt	Mut	Wt	Mut	Wt	Wt
Gemcitabine	Predicted drug	skmel-31	7.42211	GDSC2000	ACH-000640	Melanoma	Primary	Female	SKMEL31_SKIN	0.0289875	16.408	60	Wt	Wt	Wt	Wt	Wt	Wt	Wt	Wt	Wt
Gemcitabine	Predicted drug	wm115	1.96023	GDSC2000	ACH-000304	Melanoma	Metastasis	Female	WM115_SKIN	0.0289875	16.408	60	Wt	Wt	Wt	Wt	Mut	Mut	Wt	Wt	Wt
Gemcitabine	Predicted drug	chl1	12.913	GDSC2000	ACH-001024	Melanoma	Metastasis	Female	CHL1_SKIN	0.0289875	16.408	60	Wt	Wt	Wt	Wt	Wt	Wt	Wt	Wt	Wt
Gemcitabine	Predicted drug	rpmi7951	0.0278487	GDSC2000	ACH-000348	Melanoma	Metastasis	Female	RPMI7951_SKIN	0.0289875	16.408	60	Wt	Wt	Wt	Wt	Mut	Mut	Wt	Mut	Wt
Gemcitabine	Predicted drug	a101d	0.0119632	GDSC2000	ACH-000008	Melanoma	Uncategorized	Male	A101D_SKIN	0.0289875	16.408	60	Wt	Wt	Wt	Wt	Mut	Mut	Wt	Mut	Wt
Gemcitabine	Predicted drug	gak	1.15392	GDSC2000	ACH-002120	Melanoma	Metastasis	Unknown	GAK_SKIN	0.0289875	16.408	60			Wt		Wt
Gemcitabine	Predicted drug	mmacsf	27.0445	GDSC2000	ACH-002162	Melanoma	Uncategorized	Unknown	MMACSF_SKIN	0.0289875	16.408	60					Mut
Gemcitabine	Predicted drug	vmrcmelg	3.91096	GDSC2000	ACH-001704	Melanoma	Primary	Male	VMRCMELG_SKIN	0.0289875	16.408	60					Mut
Gemcitabine	Predicted drug	mz2mel	0.40035	GDSC2000	ACH-002165	Melanoma	Uncategorized	Unknown	MZ2MEL_SKIN	0.0289875	16.408	60					Wt
Gemcitabine	Predicted drug	colo783	0.122203	GDSC2000	ACH-000812	Melanoma	Metastasis	Female	COLO783_SKIN	0.0289875	16.408	60	Wt	Wt	Wt	Wt	Mut	Mut	Wt	Mut	Wt
Gemcitabine	Predicted drug	gmel	0.0802961	GDSC2000	ACH-002121	Melanoma	Uncategorized	Unknown	GMEL_SKIN	0.0289875	16.408	60					Mut
Gemcitabine	Predicted drug	igr37	0.0715734	GDSC2000	ACH-000650	Melanoma	Metastasis	Male	IGR37_SKIN	0.0289875	16.408	60	Wt	Wt	Wt	Wt	Mut	Mut	Wt	Mut	Wt
Gemcitabine	Predicted drug	wm278	0.211925	GDSC2000	ACH-002206	Melanoma	Uncategorized	Unknown	WM278_SKIN	0.0289875	16.408	60					Mut
Gemcitabine	Predicted drug	k2	0.816525	GDSC2000	ACH-002147	Melanoma	Uncategorized	Unknown	K2_SKIN	0.0289875	16.408	60					Mut
Gemcitabine	Predicted drug	wm1552c	0.352854	GDSC2000	ACH-002205	Melanoma	Uncategorized	Unknown	WM1552C_SKIN	0.0289875	16.408	60					Mut
Gemcitabine	Predicted drug	wm35	0.345252	GDSC2000	ACH-002207	Melanoma	Uncategorized	Unknown	WM35_SKIN	0.0289875	16.408	60					Mut
Gemcitabine	Predicted drug	a2058	0.0085914	gCSI	ACH-000788	Melanoma	Metastasis	Male	A2058_SKIN	0.0289875	16.408	60	Wt	Wt	Wt	Mut	Mut	Mut	Wt	Mut	Wt
Gemcitabine	Predicted drug	a375	0.0022455	gCSI	ACH-000219	Melanoma	Primary	Female	A375_SKIN	0.0289875	16.408	60	Wt	Wt	Wt	Wt	Mut	Mut	Wt	Mut	Wt
Gemcitabine	Predicted drug	c32	0.0069719	gCSI	ACH-000580	Melanoma, amelanotic	Primary	Male	C32_SKIN	0.0289875	16.408	60	Wt	Wt	Wt	Wt	Mut	Mut	Wt	Mut	Wt
Gemcitabine	Predicted drug	chl1	31	gCSI	ACH-001024	Melanoma	Metastasis	Female	CHL1_SKIN	0.0289875	16.408	60	Wt	Wt	Wt	Wt	Wt	Wt	Wt	Wt	Wt
Gemcitabine	Predicted drug	colo679	0.0032433	gCSI	ACH-000805	Melanoma	Metastasis	Female	COLO679_SKIN	0.0289875	16.408	60	Wt	Wt	Wt	Wt	Mut	Mut	Wt	Mut	Wt
Gemcitabine	Predicted drug	colo800	0.0064527	gCSI	ACH-000401	Melanoma	Metastasis	Male	COLO800_SKIN	0.0289875	16.408	60	Wt	Wt	Wt	Wt	Wt	Mut	Wt	Wt	Wt
Gemcitabine	Predicted drug	g361	0.015582	gCSI	ACH-000572	Melanoma	Primary	Male	G361_SKIN	0.0289875	16.408	60	Wt	Wt	Wt	Wt	Mut	Mut	Wt	Mut	Wt
Gemcitabine	Predicted drug	hmvii	31	gCSI	ACH-002040	Melanoma	Primary	Female	HMVII_SKIN	0.0289875	16.408	60					Mut
Gemcitabine	Predicted drug	igr1	0.011297	gCSI	ACH-000882	Melanoma	Metastasis	Male	IGR1_SKIN	0.0289875	16.408	60	Wt	Wt	Wt	Wt	Wt	Mut	Wt	Wt	Wt
Gemcitabine	Predicted drug	igr37	0.0069939	gCSI	ACH-000650	Melanoma	Metastasis	Male	IGR37_SKIN	0.0289875	16.408	60	Wt	Wt	Wt	Wt	Mut	Mut	Wt	Mut	Wt
Gemcitabine	Predicted drug	igr39	0.0039102	gCSI	ACH-000550	Melanoma	Primary	Male	IGR39_SKIN	0.0289875	16.408	60	Wt	Wt	Wt	Wt	Mut	Mut	Wt	Mut	Wt
Gemcitabine	Predicted drug	ipc298	0.0037188	gCSI	ACH-000915	Melanoma	Primary	Female	IPC298_SKIN	0.0289875	16.408	60	Wt	Wt	Mut	Wt	Wt	Wt	Mut	Wt	Wt
Gemcitabine	Predicted drug	malme3m	31	gCSI	ACH-000477	Melanoma	Metastasis	Male	MALME3M_SKIN	0.0289875	16.408	60	Wt	Wt	Wt	Wt	Mut	Mut	Wt	Mut	Wt
Gemcitabine	Predicted drug	melho	0.013397	gCSI	ACH-000450	Melanoma	Primary	Female	MELHO_SKIN	0.0289875	16.408	60	Wt	Wt	Wt	Wt	Mut	Mut	Wt	Mut	Wt
Gemcitabine	Predicted drug	meljuso	0.0033338	gCSI	ACH-000881	Melanoma	Primary	Female	MELJUSO_SKIN	0.0289875	16.408	60	Wt	Wt	Mut	Wt	Wt	Wt	Mut	Wt	Wt
Gemcitabine	Predicted drug	mewo	0.0082386	gCSI	ACH-000987	Melanoma	Metastasis	Male	MEWO_SKIN	0.0289875	16.408	60	Wt	Wt	Wt	Wt	Wt	Wt	Wt	Wt	Wt
Gemcitabine	Predicted drug	rpmi7951	0.0043446	gCSI	ACH-000348	Melanoma	Metastasis	Female	RPMI7951_SKIN	0.0289875	16.408	60	Wt	Wt	Wt	Wt	Mut	Mut	Wt	Mut	Wt
Gemcitabine	Predicted drug	rvh421	31	gCSI	ACH-000614	Melanoma	Metastasis	Male	RVH421_SKIN	0.0289875	16.408	60	Wt	Wt	Wt	Wt	Wt	Mut	Wt	Wt	Wt
Gemcitabine	Predicted drug	uacc62	0.012792	gCSI	ACH-000425	Melanoma	Uncategorized	Unknown	UACC62_SKIN	0.0289875	16.408	60	Wt	Wt	Wt	Wt	Mut	Mut	Wt	Mut	Wt
Gemcitabine	Predicted drug	wm115	0.070667	gCSI	ACH-000304	Melanoma	Metastasis	Female	WM115_SKIN	0.0289875	16.408	60	Wt	Wt	Wt	Wt	Mut	Mut	Wt	Wt	Wt
Ketoconazole	Predicted drug	wm1799	0.369331	PRISM Secondary	ACH-000661	Melanoma	Uncategorized	Male	WM1799_SKIN	6.13887	2.81993	12	Wt	Wt	Wt	Wt	Mut	Mut	Wt	Mut	Wt
Ketoconazole	Predicted drug	melho	7.95374	PRISM Secondary	ACH-000450	Melanoma	Primary	Female	MELHO_SKIN	6.13887	2.81993	12	Wt	Wt	Wt	Wt	Mut	Mut	Wt	Mut	Wt
Ketoconazole	Predicted drug	colo800	6.11581	PRISM Secondary	ACH-000401	Melanoma	Metastasis	Male	COLO800_SKIN	6.13887	2.81993	12	Wt	Wt	Wt	Wt	Wt	Mut	Wt	Wt	Wt
Ketoconazole	Predicted drug	ipc298	6.16193	PRISM Secondary	ACH-000915	Melanoma	Primary	Female	IPC298_SKIN	6.13887	2.81993	12	Wt	Wt	Mut	Wt	Wt	Wt	Mut	Wt	Wt
Ketoconazole	Predicted drug	g361	2.39832	PRISM Secondary	ACH-000572	Melanoma	Primary	Male	G361_SKIN	6.13887	2.81993	12	Wt	Wt	Wt	Wt	Mut	Mut	Wt	Mut	Wt
Ketoconazole	Predicted drug	colo679	9.15972	PRISM Secondary	ACH-000805	Melanoma	Metastasis	Female	COLO679_SKIN	6.13887	2.81993	12	Wt	Wt	Wt	Wt	Mut	Mut	Wt	Mut	Wt
Ketoconazole	Predicted drug	igr37	5.94805	PRISM Secondary	ACH-000650	Melanoma	Metastasis	Male	IGR37_SKIN	6.13887	2.81993	12	Wt	Wt	Wt	Wt	Mut	Mut	Wt	Mut	Wt
Ketoconazole	Predicted drug	igr1	7.58505	PRISM Secondary	ACH-000882	Melanoma	Metastasis	Male	IGR1_SKIN	6.13887	2.81993	12	Wt	Wt	Wt	Wt	Wt	Mut	Wt	Wt	Wt
Ketoconazole	Predicted drug	chl1	9.29075	PRISM Secondary	ACH-001024	Melanoma	Metastasis	Female	CHL1_SKIN	6.13887	2.81993	12	Wt	Wt	Wt	Wt	Wt	Wt	Wt	Wt	Wt
Ketoconazole	Predicted drug	wm983b	3.11748	PRISM Secondary	ACH-000765	Melanoma	Metastasis	Male	WM983B_SKIN	6.13887	2.81993	12	Wt	Wt	Wt	Wt	Mut	Mut	Wt	Mut	Wt
Ketoconazole	Predicted drug	colo783	4.2391	PRISM Secondary	ACH-000812	Melanoma	Metastasis	Female	COLO783_SKIN	6.13887	2.81993	12	Wt	Wt	Wt	Wt	Mut	Mut	Wt	Mut	Wt
Ketoconazole	Predicted drug	meljuso	8.09862	PRISM Secondary	ACH-000881	Melanoma	Primary	Female	MELJUSO_SKIN	6.13887	2.81993	12	Wt	Wt	Mut	Wt	Wt	Wt	Mut	Wt	Wt
Leflunomide	Predicted drug	cp50mel-b	181.151	GDSC2000	ACH-002096	Melanoma	Uncategorized	Unknown	CP50MELB_SKIN	268.166	530.625	43					Mut
Leflunomide	Predicted drug	cp66mel	281.69	GDSC2000	ACH-002097	Melanoma	Uncategorized	Unknown	CP66MEL_SKIN	268.166	530.625	43					Wt
Leflunomide	Predicted drug	lb2518mel	300.731	GDSC2000	ACH-002152	Melanoma	Uncategorized	Unknown	LB2518MEL_SKIN	268.166	530.625	43					Wt
Leflunomide	Predicted drug	lb373mel-d	593.081	GDSC2000	ACH-002153	Melanoma	Uncategorized	Unknown	LB373MELD_SKIN	268.166	530.625	43					Wt
Leflunomide	Predicted drug	mz7mel	77.0446	GDSC2000	ACH-002166	Melanoma	Metastasis	Unknown	MZ7MEL_SKIN	268.166	530.625	43					Mut
Leflunomide	Predicted drug	skmel-28	56.8633	GDSC2000	ACH-000615	Melanoma	Uncategorized	Male	SKMEL28_SKIN	268.166	530.625	43	Mut	Wt	Wt	Wt	Mut	Mut	Wt	Mut	Wt
Leflunomide	Predicted drug	skmel-2	976.538	GDSC2000	ACH-001190	Melanoma	Metastasis	Male	SKMEL2_SKIN	268.166	530.625	43	Wt	Wt	Mut	Wt	Wt	Wt	Mut	Wt	Wt
Leflunomide	Predicted drug	skmel-5	409.492	GDSC2000	ACH-000730	Melanoma	Metastasis	Female	SKMEL5_SKIN	268.166	530.625	43	Wt	Wt	Wt	Wt	Mut	Mut	Wt	Mut	Wt
Leflunomide	Predicted drug	m14	214.188	GDSC2000	ACH-002159	Melanoma, amelanotic	Metastasis	Unknown	M14_SKIN	268.166	530.625	43			Wt		Mut
Leflunomide	Predicted drug	uacc62	243.697	GDSC2000	ACH-000425	Melanoma	Uncategorized	Unknown	UACC62_SKIN	268.166	530.625	43	Wt	Wt	Wt	Wt	Mut	Mut	Wt	Mut	Wt
Leflunomide	Predicted drug	uacc257	183.154	GDSC2000	ACH-000579	Melanoma	Primary	Unknown	UACC257_SKIN	268.166	530.625	43	Wt	Wt	Wt	Wt	Mut	Mut	Wt	Mut	Wt
Leflunomide	Predicted drug	a2058	304.953	GDSC2000	ACH-000788	Melanoma	Metastasis	Male	A2058_SKIN	268.166	530.625	43	Wt	Wt	Wt	Mut	Mut	Mut	Wt	Mut	Wt
Leflunomide	Predicted drug	a375	139.721	GDSC2000	ACH-000219	Melanoma	Primary	Female	A375_SKIN	268.166	530.625	43	Wt	Wt	Wt	Wt	Mut	Mut	Wt	Mut	Wt
Leflunomide	Predicted drug	colo800	1120.27	GDSC2000	ACH-000401	Melanoma	Metastasis	Male	COLO800_SKIN	268.166	530.625	43	Wt	Wt	Wt	Wt	Wt	Mut	Wt	Wt	Wt
Leflunomide	Predicted drug	colo679	514.807	GDSC2000	ACH-000805	Melanoma	Metastasis	Female	COLO679_SKIN	268.166	530.625	43	Wt	Wt	Wt	Wt	Mut	Mut	Wt	Mut	Wt
Leflunomide	Predicted drug	c32	374.499	GDSC2000	ACH-000580	Melanoma, amelanotic	Primary	Male	C32_SKIN	268.166	530.625	43	Wt	Wt	Wt	Wt	Mut	Mut	Wt	Mut	Wt
Leflunomide	Predicted drug	g361	151.589	GDSC2000	ACH-000572	Melanoma	Primary	Male	G361_SKIN	268.166	530.625	43	Wt	Wt	Wt	Wt	Mut	Mut	Wt	Mut	Wt
Leflunomide	Predicted drug	hmvii	282.499	GDSC2000	ACH-002040	Melanoma	Primary	Female	HMVII_SKIN	268.166	530.625	43					Mut
Leflunomide	Predicted drug	ht144	95.793	GDSC2000	ACH-000322	Melanoma	Metastasis	Male	HT144_SKIN	268.166	530.625	43	Wt	Wt	Wt	Wt	Mut	Mut	Wt	Mut	Wt
Leflunomide	Predicted drug	igr1	310.861	GDSC2000	ACH-000882	Melanoma	Metastasis	Male	IGR1_SKIN	268.166	530.625	43	Wt	Wt	Wt	Wt	Wt	Mut	Wt	Wt	Wt
Leflunomide	Predicted drug	ipc298	250.026	GDSC2000	ACH-000915	Melanoma	Primary	Female	IPC298_SKIN	268.166	530.625	43	Wt	Wt	Mut	Wt	Wt	Wt	Mut	Wt	Wt
Leflunomide	Predicted drug	melho	154.244	GDSC2000	ACH-000450	Melanoma	Primary	Female	MELHO_SKIN	268.166	530.625	43	Wt	Wt	Wt	Wt	Mut	Mut	Wt	Mut	Wt
Leflunomide	Predicted drug	meljuso	437.465	GDSC2000	ACH-000881	Melanoma	Primary	Female	MELJUSO_SKIN	268.166	530.625	43	Wt	Wt	Mut	Wt	Wt	Wt	Mut	Wt	Wt
Leflunomide	Predicted drug	rvh421	445.879	GDSC2000	ACH-000614	Melanoma	Metastasis	Male	RVH421_SKIN	268.166	530.625	43	Wt	Wt	Wt	Wt	Wt	Mut	Wt	Wt	Wt
Leflunomide	Predicted drug	sh4	250.981	GDSC2000	ACH-000441	Melanoma	Metastasis	Female	SH4_SKIN	268.166	530.625	43	Wt	Wt	Wt	Wt	Mut	Mut	Wt	Mut	Wt
Leflunomide	Predicted drug	skmel-3	47.8606	GDSC2000	ACH-000423	Melanoma	Metastasis	Female	SKMEL3_SKIN	268.166	530.625	43	Wt	Wt	Wt	Wt	Mut	Wt	Wt	Mut	Wt
Leflunomide	Predicted drug	skmel-24	343.298	GDSC2000	ACH-000822	Melanoma	Metastasis	Male	SKMEL24_SKIN	268.166	530.625	43	Wt	Wt	Wt	Wt	Mut	Mut	Wt	Mut	Wt
Leflunomide	Predicted drug	skmel-30	706.608	GDSC2000	ACH-000810	Melanoma	Metastasis	Male	SKMEL30_SKIN	268.166	530.625	43	Wt	Wt	Mut	Wt	Mut	Wt	Mut	Wt	Wt
Leflunomide	Predicted drug	skmel-31	268.166	GDSC2000	ACH-000640	Melanoma	Primary	Female	SKMEL31_SKIN	268.166	530.625	43	Wt	Wt	Wt	Wt	Wt	Wt	Wt	Wt	Wt
Leflunomide	Predicted drug	wm115	3415.55	GDSC2000	ACH-000304	Melanoma	Metastasis	Female	WM115_SKIN	268.166	530.625	43	Wt	Wt	Wt	Wt	Mut	Mut	Wt	Wt	Wt
Leflunomide	Predicted drug	chl1	128.121	GDSC2000	ACH-001024	Melanoma	Metastasis	Female	CHL1_SKIN	268.166	530.625	43	Wt	Wt	Wt	Wt	Wt	Wt	Wt	Wt	Wt
Leflunomide	Predicted drug	rpmi7951	127.809	GDSC2000	ACH-000348	Melanoma	Metastasis	Female	RPMI7951_SKIN	268.166	530.625	43	Wt	Wt	Wt	Wt	Mut	Mut	Wt	Mut	Wt
Leflunomide	Predicted drug	a101d	150.445	GDSC2000	ACH-000008	Melanoma	Uncategorized	Male	A101D_SKIN	268.166	530.625	43	Wt	Wt	Wt	Wt	Mut	Mut	Wt	Mut	Wt
Leflunomide	Predicted drug	gak	320.178	GDSC2000	ACH-002120	Melanoma	Metastasis	Unknown	GAK_SKIN	268.166	530.625	43			Wt		Wt
Leflunomide	Predicted drug	mmacsf	451.266	GDSC2000	ACH-002162	Melanoma	Uncategorized	Unknown	MMACSF_SKIN	268.166	530.625	43					Mut
Leflunomide	Predicted drug	vmrcmelg	130.046	GDSC2000	ACH-001704	Melanoma	Primary	Male	VMRCMELG_SKIN	268.166	530.625	43					Mut
Leflunomide	Predicted drug	mz2mel	66.6485	GDSC2000	ACH-002165	Melanoma	Uncategorized	Unknown	MZ2MEL_SKIN	268.166	530.625	43					Wt
Leflunomide	Predicted drug	colo783	119.95	GDSC2000	ACH-000812	Melanoma	Metastasis	Female	COLO783_SKIN	268.166	530.625	43	Wt	Wt	Wt	Wt	Mut	Mut	Wt	Mut	Wt
Leflunomide	Predicted drug	gmel	158.126	GDSC2000	ACH-002121	Melanoma	Uncategorized	Unknown	GMEL_SKIN	268.166	530.625	43					Mut
Leflunomide	Predicted drug	igr37	92.3628	GDSC2000	ACH-000650	Melanoma	Metastasis	Male	IGR37_SKIN	268.166	530.625	43	Wt	Wt	Wt	Wt	Mut	Mut	Wt	Mut	Wt
Leflunomide	Predicted drug	wm278	292.866	GDSC2000	ACH-002206	Melanoma	Uncategorized	Unknown	WM278_SKIN	268.166	530.625	43					Mut
Leflunomide	Predicted drug	k2	836.784	GDSC2000	ACH-002147	Melanoma	Uncategorized	Unknown	K2_SKIN	268.166	530.625	43					Mut
Leflunomide	Predicted drug	wm1552c	291.728	GDSC2000	ACH-002205	Melanoma	Uncategorized	Unknown	WM1552C_SKIN	268.166	530.625	43					Mut
Lovastatin	Predicted drug	mdamb-435s	0.695134	PRISM Secondary	ACH-000884	Melanoma, amelanotic	Metastasis	Unknown	MDAMB435S_SKIN	3.08858	2.05389	6	Wt	Wt	Wt	Wt	Mut	Mut	Wt	Mut	Wt
Lovastatin	Predicted drug	ipc298	6.28655	PRISM Secondary	ACH-000915	Melanoma	Primary	Female	IPC298_SKIN	3.08858	2.05389	6	Wt	Wt	Mut	Wt	Wt	Wt	Mut	Wt	Wt
Lovastatin	Predicted drug	g361	2.58434	PRISM Secondary	ACH-000572	Melanoma	Primary	Male	G361_SKIN	3.08858	2.05389	6	Wt	Wt	Wt	Wt	Mut	Mut	Wt	Mut	Wt
Lovastatin	Predicted drug	a101d	3.59282	PRISM Secondary	ACH-000008	Melanoma	Uncategorized	Male	A101D_SKIN	3.08858	2.05389	6	Wt	Wt	Wt	Wt	Mut	Mut	Wt	Mut	Wt
Lovastatin	Predicted drug	k029ax	1.18493	PRISM Secondary	ACH-000404	Melanoma	Primary	Unknown	K029AX_SKIN	3.08858	2.05389	6	Wt	Wt	Wt	Wt	Mut	Mut	Wt	Mut	Wt
Lovastatin	Predicted drug	meljuso	4.09155	PRISM Secondary	ACH-000881	Melanoma	Primary	Female	MELJUSO_SKIN	3.08858	2.05389	6	Wt	Wt	Mut	Wt	Wt	Wt	Mut	Wt	Wt
Mevastatin	Predicted drug	hs 944.t	0.646211	PRISM Secondary	ACH-000632	Melanoma	Metastasis	Male	HS944T_SKIN	1.30551	1.44238	37	Wt	Wt	Mut	Wt	Wt	Wt	Mut	Wt	Wt
Mevastatin	Predicted drug	mewo	1.73293	PRISM Secondary	ACH-000987	Melanoma	Metastasis	Male	MEWO_SKIN	1.30551	1.44238	37	Wt	Wt	Wt	Wt	Wt	Wt	Wt	Wt	Wt
Mevastatin	Predicted drug	hs 294t	1.81141	PRISM Secondary	ACH-000014	Melanoma	Metastasis	Male	HS294T_SKIN	1.30551	1.44238	37	Wt	Wt	Wt	Wt	Wt	Mut	Wt	Wt	Wt
Mevastatin	Predicted drug	mdamb-435s	0.333907	PRISM Secondary	ACH-000884	Melanoma, amelanotic	Metastasis	Unknown	MDAMB435S_SKIN	1.30551	1.44238	37	Wt	Wt	Wt	Wt	Mut	Mut	Wt	Mut	Wt
Mevastatin	Predicted drug	wm1799	4.68007	PRISM Secondary	ACH-000661	Melanoma	Uncategorized	Male	WM1799_SKIN	1.30551	1.44238	37	Wt	Wt	Wt	Wt	Mut	Mut	Wt	Mut	Wt
Mevastatin	Predicted drug	melho	2.75153	PRISM Secondary	ACH-000450	Melanoma	Primary	Female	MELHO_SKIN	1.30551	1.44238	37	Wt	Wt	Wt	Wt	Mut	Mut	Wt	Mut	Wt
Mevastatin	Predicted drug	ht144	0.594069	PRISM Secondary	ACH-000322	Melanoma	Metastasis	Male	HT144_SKIN	1.30551	1.44238	37	Wt	Wt	Wt	Wt	Mut	Mut	Wt	Mut	Wt
Mevastatin	Predicted drug	wm266-4	0.951069	PRISM Secondary	ACH-001239	Melanoma	Metastasis	Female	WM2664_SKIN	1.30551	1.44238	37	Wt	Wt	Wt	Wt	Mut	Mut	Wt	Wt	Wt
Mevastatin	Predicted drug	colo 741	0.755646	PRISM Secondary	ACH-000582	Melanoma	Metastasis	Female	COLO741_SKIN	1.30551	1.44238	37	Wt	Wt	Wt	Wt	Mut	Mut	Wt	Mut	Wt
Mevastatin	Predicted drug	colo800	0.159547	PRISM Secondary	ACH-000401	Melanoma	Metastasis	Male	COLO800_SKIN	1.30551	1.44238	37	Wt	Wt	Wt	Wt	Wt	Mut	Wt	Wt	Wt
Mevastatin	Predicted drug	wm88	3.82718	PRISM Secondary	ACH-000899	Melanoma	Metastasis	Male	WM88_SKIN	1.30551	1.44238	37	Wt	Wt	Wt	Wt	Mut	Mut	Wt	Mut	Wt
Mevastatin	Predicted drug	ipc298	0.618138	PRISM Secondary	ACH-000915	Melanoma	Primary	Female	IPC298_SKIN	1.30551	1.44238	37	Wt	Wt	Mut	Wt	Wt	Wt	Mut	Wt	Wt
Mevastatin	Predicted drug	uacc257	1.35835	PRISM Secondary	ACH-000579	Melanoma	Primary	Unknown	UACC257_SKIN	1.30551	1.44238	37	Wt	Wt	Wt	Wt	Mut	Mut	Wt	Mut	Wt
Mevastatin	Predicted drug	skmel-24	2.717	PRISM Secondary	ACH-000822	Melanoma	Metastasis	Male	SKMEL24_SKIN	1.30551	1.44238	37	Wt	Wt	Wt	Wt	Mut	Mut	Wt	Mut	Wt
Mevastatin	Predicted drug	wm793	1.39203	PRISM Secondary	ACH-000827	Melanoma	Uncategorized	Male	WM793_SKIN	1.30551	1.44238	37	Mut	Wt	Wt	Wt	Mut	Mut	Wt	Mut	Wt
Mevastatin	Predicted drug	uacc62	2.0027	PRISM Secondary	ACH-000425	Melanoma	Uncategorized	Unknown	UACC62_SKIN	1.30551	1.44238	37	Wt	Wt	Wt	Wt	Mut	Mut	Wt	Mut	Wt
Mevastatin	Predicted drug	skmel-5	6.05238	PRISM Secondary	ACH-000730	Melanoma	Metastasis	Female	SKMEL5_SKIN	1.30551	1.44238	37	Wt	Wt	Wt	Wt	Mut	Mut	Wt	Mut	Wt
Mevastatin	Predicted drug	malme3m	3.72302	PRISM Secondary	ACH-000477	Melanoma	Metastasis	Male	MALME3M_SKIN	1.30551	1.44238	37	Wt	Wt	Wt	Wt	Mut	Mut	Wt	Mut	Wt
Mevastatin	Predicted drug	g361	1.00353	PRISM Secondary	ACH-000572	Melanoma	Primary	Male	G361_SKIN	1.30551	1.44238	37	Wt	Wt	Wt	Wt	Mut	Mut	Wt	Mut	Wt
Mevastatin	Predicted drug	colo679	1.72003	PRISM Secondary	ACH-000805	Melanoma	Metastasis	Female	COLO679_SKIN	1.30551	1.44238	37	Wt	Wt	Wt	Wt	Mut	Mut	Wt	Mut	Wt
Mevastatin	Predicted drug	a375	0.957964	PRISM Secondary	ACH-000219	Melanoma	Primary	Female	A375_SKIN	1.30551	1.44238	37	Wt	Wt	Wt	Wt	Mut	Mut	Wt	Mut	Wt
Mevastatin	Predicted drug	igr37	1.46099	PRISM Secondary	ACH-000650	Melanoma	Metastasis	Male	IGR37_SKIN	1.30551	1.44238	37	Wt	Wt	Wt	Wt	Mut	Mut	Wt	Mut	Wt
Mevastatin	Predicted drug	a2058	1.34516	PRISM Secondary	ACH-000788	Melanoma	Metastasis	Male	A2058_SKIN	1.30551	1.44238	37	Wt	Wt	Wt	Mut	Mut	Mut	Wt	Mut	Wt
Mevastatin	Predicted drug	igr1	0.154128	PRISM Secondary	ACH-000882	Melanoma	Metastasis	Male	IGR1_SKIN	1.30551	1.44238	37	Wt	Wt	Wt	Wt	Wt	Mut	Wt	Wt	Wt
Mevastatin	Predicted drug	a101d	0.253821	PRISM Secondary	ACH-000008	Melanoma	Uncategorized	Male	A101D_SKIN	1.30551	1.44238	37	Wt	Wt	Wt	Wt	Mut	Mut	Wt	Mut	Wt
Mevastatin	Predicted drug	hs 939.t	2.54187	PRISM Secondary	ACH-000814	Melanoma	Uncategorized	Female	HS939T_SKIN	1.30551	1.44238	37	Wt	Wt	Wt	Wt	Wt	Mut	Wt	Wt	Wt
Mevastatin	Predicted drug	rvh421	1.84461	PRISM Secondary	ACH-000614	Melanoma	Metastasis	Male	RVH421_SKIN	1.30551	1.44238	37	Wt	Wt	Wt	Wt	Wt	Mut	Wt	Wt	Wt
Mevastatin	Predicted drug	skmel-30	4.24033	PRISM Secondary	ACH-000810	Melanoma	Metastasis	Male	SKMEL30_SKIN	1.30551	1.44238	37	Wt	Wt	Mut	Wt	Mut	Wt	Mut	Wt	Wt
Mevastatin	Predicted drug	colo 792	3.82535	PRISM Secondary	ACH-000968	Melanoma	Metastasis	Male	COLO792_SKIN	1.30551	1.44238	37	Wt	Wt	Wt	Wt	Wt	Wt	Wt	Wt	Wt
Mevastatin	Predicted drug	lox imvi	0.48714	PRISM Secondary	ACH-000750	Melanoma	Metastasis	Male	LOXIMVI_SKIN	1.30551	1.44238	37	Wt	Wt	Wt	Wt	Mut	Mut	Wt	Mut	Wt
Mevastatin	Predicted drug	chl1	0.63325	PRISM Secondary	ACH-001024	Melanoma	Metastasis	Female	CHL1_SKIN	1.30551	1.44238	37	Wt	Wt	Wt	Wt	Wt	Wt	Wt	Wt	Wt
Mevastatin	Predicted drug	cjm	0.88301	PRISM Secondary	ACH-000458	Melanoma	Metastasis	Unknown	CJM_SKIN	1.30551	1.44238	37	Wt	Wt	Wt	Wt	Wt	Wt	Wt	Wt	Wt
Mevastatin	Predicted drug	wm983b	0.62629	PRISM Secondary	ACH-000765	Melanoma	Metastasis	Male	WM983B_SKIN	1.30551	1.44238	37	Wt	Wt	Wt	Wt	Mut	Mut	Wt	Mut	Wt
Mevastatin	Predicted drug	colo783	0.503414	PRISM Secondary	ACH-000812	Melanoma	Metastasis	Female	COLO783_SKIN	1.30551	1.44238	37	Wt	Wt	Wt	Wt	Mut	Mut	Wt	Mut	Wt
Mevastatin	Predicted drug	k029ax	0.338458	PRISM Secondary	ACH-000404	Melanoma	Primary	Unknown	K029AX_SKIN	1.30551	1.44238	37	Wt	Wt	Wt	Wt	Mut	Mut	Wt	Mut	Wt
Mevastatin	Predicted drug	meljuso	1.30551	PRISM Secondary	ACH-000881	Melanoma	Primary	Female	MELJUSO_SKIN	1.30551	1.44238	37	Wt	Wt	Mut	Wt	Wt	Wt	Mut	Wt	Wt
Mevastatin	Predicted drug	skmel-2	0.407855	PRISM Secondary	ACH-001190	Melanoma	Metastasis	Male	SKMEL2_SKIN	1.30551	1.44238	37	Wt	Wt	Mut	Wt	Wt	Wt	Mut	Wt	Wt
Naftifine	Predicted drug	mewo	7.1404	PRISM Secondary	ACH-000987	Melanoma	Metastasis	Male	MEWO_SKIN	6.47417	1.91755	20	Wt	Wt	Wt	Wt	Wt	Wt	Wt	Wt	Wt
Naftifine	Predicted drug	wm1799	3.57596	PRISM Secondary	ACH-000661	Melanoma	Uncategorized	Male	WM1799_SKIN	6.47417	1.91755	20	Wt	Wt	Wt	Wt	Mut	Mut	Wt	Mut	Wt
Naftifine	Predicted drug	wm266-4	5.52034	PRISM Secondary	ACH-001239	Melanoma	Metastasis	Female	WM2664_SKIN	6.47417	1.91755	20	Wt	Wt	Wt	Wt	Mut	Mut	Wt	Wt	Wt
Naftifine	Predicted drug	ipc298	4.52532	PRISM Secondary	ACH-000915	Melanoma	Primary	Female	IPC298_SKIN	6.47417	1.91755	20	Wt	Wt	Mut	Wt	Wt	Wt	Mut	Wt	Wt
Naftifine	Predicted drug	uacc257	9.34096	PRISM Secondary	ACH-000579	Melanoma	Primary	Unknown	UACC257_SKIN	6.47417	1.91755	20	Wt	Wt	Wt	Wt	Mut	Mut	Wt	Mut	Wt
Naftifine	Predicted drug	skmel-24	3.92507	PRISM Secondary	ACH-000822	Melanoma	Metastasis	Male	SKMEL24_SKIN	6.47417	1.91755	20	Wt	Wt	Wt	Wt	Mut	Mut	Wt	Mut	Wt
Naftifine	Predicted drug	wm793	6.15845	PRISM Secondary	ACH-000827	Melanoma	Uncategorized	Male	WM793_SKIN	6.47417	1.91755	20	Mut	Wt	Wt	Wt	Mut	Mut	Wt	Mut	Wt
Naftifine	Predicted drug	uacc62	3.7422	PRISM Secondary	ACH-000425	Melanoma	Uncategorized	Unknown	UACC62_SKIN	6.47417	1.91755	20	Wt	Wt	Wt	Wt	Mut	Mut	Wt	Mut	Wt
Naftifine	Predicted drug	colo679	4.96349	PRISM Secondary	ACH-000805	Melanoma	Metastasis	Female	COLO679_SKIN	6.47417	1.91755	20	Wt	Wt	Wt	Wt	Mut	Mut	Wt	Mut	Wt
Naftifine	Predicted drug	a375	9.85298	PRISM Secondary	ACH-000219	Melanoma	Primary	Female	A375_SKIN	6.47417	1.91755	20	Wt	Wt	Wt	Wt	Mut	Mut	Wt	Mut	Wt
Naftifine	Predicted drug	igr37	8.22738	PRISM Secondary	ACH-000650	Melanoma	Metastasis	Male	IGR37_SKIN	6.47417	1.91755	20	Wt	Wt	Wt	Wt	Mut	Mut	Wt	Mut	Wt
Naftifine	Predicted drug	a2058	6.11203	PRISM Secondary	ACH-000788	Melanoma	Metastasis	Male	A2058_SKIN	6.47417	1.91755	20	Wt	Wt	Wt	Mut	Mut	Mut	Wt	Mut	Wt
Naftifine	Predicted drug	hs 939.t	5.29624	PRISM Secondary	ACH-000814	Melanoma	Uncategorized	Female	HS939T_SKIN	6.47417	1.91755	20	Wt	Wt	Wt	Wt	Wt	Mut	Wt	Wt	Wt
Naftifine	Predicted drug	lox imvi	6.78988	PRISM Secondary	ACH-000750	Melanoma	Metastasis	Male	LOXIMVI_SKIN	6.47417	1.91755	20	Wt	Wt	Wt	Wt	Mut	Mut	Wt	Mut	Wt
Naftifine	Predicted drug	chl1	7.48681	PRISM Secondary	ACH-001024	Melanoma	Metastasis	Female	CHL1_SKIN	6.47417	1.91755	20	Wt	Wt	Wt	Wt	Wt	Wt	Wt	Wt	Wt
Naftifine	Predicted drug	cjm	8.69586	PRISM Secondary	ACH-000458	Melanoma	Metastasis	Unknown	CJM_SKIN	6.47417	1.91755	20	Wt	Wt	Wt	Wt	Wt	Wt	Wt	Wt	Wt
Naftifine	Predicted drug	colo783	4.20472	PRISM Secondary	ACH-000812	Melanoma	Metastasis	Female	COLO783_SKIN	6.47417	1.91755	20	Wt	Wt	Wt	Wt	Mut	Mut	Wt	Mut	Wt
Naftifine	Predicted drug	meljuso	6.93243	PRISM Secondary	ACH-000881	Melanoma	Primary	Female	MELJUSO_SKIN	6.47417	1.91755	20	Wt	Wt	Mut	Wt	Wt	Wt	Mut	Wt	Wt
Naftifine	Predicted drug	skmel-2	7.98756	PRISM Secondary	ACH-001190	Melanoma	Metastasis	Male	SKMEL2_SKIN	6.47417	1.91755	20	Wt	Wt	Mut	Wt	Wt	Wt	Mut	Wt	Wt
Naftifine	Predicted drug	skmel-3	7.91922	PRISM Secondary	ACH-000423	Melanoma	Metastasis	Female	SKMEL3_SKIN	6.47417	1.91755	20	Wt	Wt	Wt	Wt	Mut	Wt	Wt	Mut	Wt
Pitavastatin	Predicted drug	hs 944.t	0.989207	PRISM Secondary	ACH-000632	Melanoma	Metastasis	Male	HS944T_SKIN	0.751631	1.42646	31	Wt	Wt	Mut	Wt	Wt	Wt	Mut	Wt	Wt
Pitavastatin	Predicted drug	mewo	0.71552	PRISM Secondary	ACH-000987	Melanoma	Metastasis	Male	MEWO_SKIN	0.751631	1.42646	31	Wt	Wt	Wt	Wt	Wt	Wt	Wt	Wt	Wt
Pitavastatin	Predicted drug	hs 294t	0.965183	PRISM Secondary	ACH-000014	Melanoma	Metastasis	Male	HS294T_SKIN	0.751631	1.42646	31	Wt	Wt	Wt	Wt	Wt	Mut	Wt	Wt	Wt
Pitavastatin	Predicted drug	mdamb-435s	0.441797	PRISM Secondary	ACH-000884	Melanoma, amelanotic	Metastasis	Unknown	MDAMB435S_SKIN	0.751631	1.42646	31	Wt	Wt	Wt	Wt	Mut	Mut	Wt	Mut	Wt
Pitavastatin	Predicted drug	melho	1.77314	PRISM Secondary	ACH-000450	Melanoma	Primary	Female	MELHO_SKIN	0.751631	1.42646	31	Wt	Wt	Wt	Wt	Mut	Mut	Wt	Mut	Wt
Pitavastatin	Predicted drug	ht144	0.658268	PRISM Secondary	ACH-000322	Melanoma	Metastasis	Male	HT144_SKIN	0.751631	1.42646	31	Wt	Wt	Wt	Wt	Mut	Mut	Wt	Mut	Wt
Pitavastatin	Predicted drug	colo 741	0.776546	PRISM Secondary	ACH-000582	Melanoma	Metastasis	Female	COLO741_SKIN	0.751631	1.42646	31	Wt	Wt	Wt	Wt	Mut	Mut	Wt	Mut	Wt
Pitavastatin	Predicted drug	colo800	0.211886	PRISM Secondary	ACH-000401	Melanoma	Metastasis	Male	COLO800_SKIN	0.751631	1.42646	31	Wt	Wt	Wt	Wt	Wt	Mut	Wt	Wt	Wt
Pitavastatin	Predicted drug	wm88	3.76123	PRISM Secondary	ACH-000899	Melanoma	Metastasis	Male	WM88_SKIN	0.751631	1.42646	31	Wt	Wt	Wt	Wt	Mut	Mut	Wt	Mut	Wt
Pitavastatin	Predicted drug	ipc298	1.36316	PRISM Secondary	ACH-000915	Melanoma	Primary	Female	IPC298_SKIN	0.751631	1.42646	31	Wt	Wt	Mut	Wt	Wt	Wt	Mut	Wt	Wt
Pitavastatin	Predicted drug	uacc257	1.27203	PRISM Secondary	ACH-000579	Melanoma	Primary	Unknown	UACC257_SKIN	0.751631	1.42646	31	Wt	Wt	Wt	Wt	Mut	Mut	Wt	Mut	Wt
Pitavastatin	Predicted drug	skmel-24	0.33635	PRISM Secondary	ACH-000822	Melanoma	Metastasis	Male	SKMEL24_SKIN	0.751631	1.42646	31	Wt	Wt	Wt	Wt	Mut	Mut	Wt	Mut	Wt
Pitavastatin	Predicted drug	wm793	1.10594	PRISM Secondary	ACH-000827	Melanoma	Uncategorized	Male	WM793_SKIN	0.751631	1.42646	31	Mut	Wt	Wt	Wt	Mut	Mut	Wt	Mut	Wt
Pitavastatin	Predicted drug	uacc62	0.431619	PRISM Secondary	ACH-000425	Melanoma	Uncategorized	Unknown	UACC62_SKIN	0.751631	1.42646	31	Wt	Wt	Wt	Wt	Mut	Mut	Wt	Mut	Wt
Pitavastatin	Predicted drug	skmel-5	7.73975	PRISM Secondary	ACH-000730	Melanoma	Metastasis	Female	SKMEL5_SKIN	0.751631	1.42646	31	Wt	Wt	Wt	Wt	Mut	Mut	Wt	Mut	Wt
Pitavastatin	Predicted drug	g361	1.63476	PRISM Secondary	ACH-000572	Melanoma	Primary	Male	G361_SKIN	0.751631	1.42646	31	Wt	Wt	Wt	Wt	Mut	Mut	Wt	Mut	Wt
Pitavastatin	Predicted drug	colo679	0.674931	PRISM Secondary	ACH-000805	Melanoma	Metastasis	Female	COLO679_SKIN	0.751631	1.42646	31	Wt	Wt	Wt	Wt	Mut	Mut	Wt	Mut	Wt
Pitavastatin	Predicted drug	a375	0.464392	PRISM Secondary	ACH-000219	Melanoma	Primary	Female	A375_SKIN	0.751631	1.42646	31	Wt	Wt	Wt	Wt	Mut	Mut	Wt	Mut	Wt
Pitavastatin	Predicted drug	igr37	1.93432	PRISM Secondary	ACH-000650	Melanoma	Metastasis	Male	IGR37_SKIN	0.751631	1.42646	31	Wt	Wt	Wt	Wt	Mut	Mut	Wt	Mut	Wt
Pitavastatin	Predicted drug	a2058	0.893635	PRISM Secondary	ACH-000788	Melanoma	Metastasis	Male	A2058_SKIN	0.751631	1.42646	31	Wt	Wt	Wt	Mut	Mut	Mut	Wt	Mut	Wt
Pitavastatin	Predicted drug	igr1	0.116418	PRISM Secondary	ACH-000882	Melanoma	Metastasis	Male	IGR1_SKIN	0.751631	1.42646	31	Wt	Wt	Wt	Wt	Wt	Mut	Wt	Wt	Wt
Pitavastatin	Predicted drug	a101d	0.248981	PRISM Secondary	ACH-000008	Melanoma	Uncategorized	Male	A101D_SKIN	0.751631	1.42646	31	Wt	Wt	Wt	Wt	Mut	Mut	Wt	Mut	Wt
Pitavastatin	Predicted drug	hs 939.t	1.14765	PRISM Secondary	ACH-000814	Melanoma	Uncategorized	Female	HS939T_SKIN	0.751631	1.42646	31	Wt	Wt	Wt	Wt	Wt	Mut	Wt	Wt	Wt
Pitavastatin	Predicted drug	rvh421	1.53369	PRISM Secondary	ACH-000614	Melanoma	Metastasis	Male	RVH421_SKIN	0.751631	1.42646	31	Wt	Wt	Wt	Wt	Wt	Mut	Wt	Wt	Wt
Pitavastatin	Predicted drug	lox imvi	0.366093	PRISM Secondary	ACH-000750	Melanoma	Metastasis	Male	LOXIMVI_SKIN	0.751631	1.42646	31	Wt	Wt	Wt	Wt	Mut	Mut	Wt	Mut	Wt
Pitavastatin	Predicted drug	chl1	0.254324	PRISM Secondary	ACH-001024	Melanoma	Metastasis	Female	CHL1_SKIN	0.751631	1.42646	31	Wt	Wt	Wt	Wt	Wt	Wt	Wt	Wt	Wt
Pitavastatin	Predicted drug	cjm	0.751631	PRISM Secondary	ACH-000458	Melanoma	Metastasis	Unknown	CJM_SKIN	0.751631	1.42646	31	Wt	Wt	Wt	Wt	Wt	Wt	Wt	Wt	Wt
Pitavastatin	Predicted drug	wm983b	0.63024	PRISM Secondary	ACH-000765	Melanoma	Metastasis	Male	WM983B_SKIN	0.751631	1.42646	31	Wt	Wt	Wt	Wt	Mut	Mut	Wt	Mut	Wt
Pitavastatin	Predicted drug	colo783	0.174519	PRISM Secondary	ACH-000812	Melanoma	Metastasis	Female	COLO783_SKIN	0.751631	1.42646	31	Wt	Wt	Wt	Wt	Mut	Mut	Wt	Mut	Wt
Pitavastatin	Predicted drug	meljuso	0.814844	PRISM Secondary	ACH-000881	Melanoma	Primary	Female	MELJUSO_SKIN	0.751631	1.42646	31	Wt	Wt	Mut	Wt	Wt	Wt	Mut	Wt	Wt
Pitavastatin	Predicted drug	skmel-2	0.342503	PRISM Secondary	ACH-001190	Melanoma	Metastasis	Male	SKMEL2_SKIN	0.751631	1.42646	31	Wt	Wt	Mut	Wt	Wt	Wt	Mut	Wt	Wt
Simvastatin	Predicted drug	hs 944.t	3.87426	PRISM Secondary	ACH-000632	Melanoma	Metastasis	Male	HS944T_SKIN	3.22534	1.6067	32	Wt	Wt	Mut	Wt	Wt	Wt	Mut	Wt	Wt
Simvastatin	Predicted drug	hs 294t	3.10545	PRISM Secondary	ACH-000014	Melanoma	Metastasis	Male	HS294T_SKIN	3.22534	1.6067	32	Wt	Wt	Wt	Wt	Wt	Mut	Wt	Wt	Wt
Simvastatin	Predicted drug	mdamb-435s	3.23455	PRISM Secondary	ACH-000884	Melanoma, amelanotic	Metastasis	Unknown	MDAMB435S_SKIN	3.22534	1.6067	32	Wt	Wt	Wt	Wt	Mut	Mut	Wt	Mut	Wt
Simvastatin	Predicted drug	wm1799	3.26904	PRISM Secondary	ACH-000661	Melanoma	Uncategorized	Male	WM1799_SKIN	3.22534	1.6067	32	Wt	Wt	Wt	Wt	Mut	Mut	Wt	Mut	Wt
Simvastatin	Predicted drug	ht144	2.71739	PRISM Secondary	ACH-000322	Melanoma	Metastasis	Male	HT144_SKIN	3.22534	1.6067	32	Wt	Wt	Wt	Wt	Mut	Mut	Wt	Mut	Wt
Simvastatin	Predicted drug	wm266-4	2.39917	PRISM Secondary	ACH-001239	Melanoma	Metastasis	Female	WM2664_SKIN	3.22534	1.6067	32	Wt	Wt	Wt	Wt	Mut	Mut	Wt	Wt	Wt
Simvastatin	Predicted drug	colo 741	5.89287	PRISM Secondary	ACH-000582	Melanoma	Metastasis	Female	COLO741_SKIN	3.22534	1.6067	32	Wt	Wt	Wt	Wt	Mut	Mut	Wt	Mut	Wt
Simvastatin	Predicted drug	colo800	2.5058	PRISM Secondary	ACH-000401	Melanoma	Metastasis	Male	COLO800_SKIN	3.22534	1.6067	32	Wt	Wt	Wt	Wt	Wt	Mut	Wt	Wt	Wt
Simvastatin	Predicted drug	wm88	3.71612	PRISM Secondary	ACH-000899	Melanoma	Metastasis	Male	WM88_SKIN	3.22534	1.6067	32	Wt	Wt	Wt	Wt	Mut	Mut	Wt	Mut	Wt
Simvastatin	Predicted drug	ipc298	2.83259	PRISM Secondary	ACH-000915	Melanoma	Primary	Female	IPC298_SKIN	3.22534	1.6067	32	Wt	Wt	Mut	Wt	Wt	Wt	Mut	Wt	Wt
Simvastatin	Predicted drug	uacc257	3.21612	PRISM Secondary	ACH-000579	Melanoma	Primary	Unknown	UACC257_SKIN	3.22534	1.6067	32	Wt	Wt	Wt	Wt	Mut	Mut	Wt	Mut	Wt
Simvastatin	Predicted drug	wm793	2.25936	PRISM Secondary	ACH-000827	Melanoma	Uncategorized	Male	WM793_SKIN	3.22534	1.6067	32	Mut	Wt	Wt	Wt	Mut	Mut	Wt	Mut	Wt
Simvastatin	Predicted drug	uacc62	7.16671	PRISM Secondary	ACH-000425	Melanoma	Uncategorized	Unknown	UACC62_SKIN	3.22534	1.6067	32	Wt	Wt	Wt	Wt	Mut	Mut	Wt	Mut	Wt
Simvastatin	Predicted drug	skmel-5	2.18494	PRISM Secondary	ACH-000730	Melanoma	Metastasis	Female	SKMEL5_SKIN	3.22534	1.6067	32	Wt	Wt	Wt	Wt	Mut	Mut	Wt	Mut	Wt
Simvastatin	Predicted drug	malme3m	4.0467	PRISM Secondary	ACH-000477	Melanoma	Metastasis	Male	MALME3M_SKIN	3.22534	1.6067	32	Wt	Wt	Wt	Wt	Mut	Mut	Wt	Mut	Wt
Simvastatin	Predicted drug	g361	4.25557	PRISM Secondary	ACH-000572	Melanoma	Primary	Male	G361_SKIN	3.22534	1.6067	32	Wt	Wt	Wt	Wt	Mut	Mut	Wt	Mut	Wt
Simvastatin	Predicted drug	colo679	6.56481	PRISM Secondary	ACH-000805	Melanoma	Metastasis	Female	COLO679_SKIN	3.22534	1.6067	32	Wt	Wt	Wt	Wt	Mut	Mut	Wt	Mut	Wt
Simvastatin	Predicted drug	a375	3.03576	PRISM Secondary	ACH-000219	Melanoma	Primary	Female	A375_SKIN	3.22534	1.6067	32	Wt	Wt	Wt	Wt	Mut	Mut	Wt	Mut	Wt
Simvastatin	Predicted drug	igr37	6.76638	PRISM Secondary	ACH-000650	Melanoma	Metastasis	Male	IGR37_SKIN	3.22534	1.6067	32	Wt	Wt	Wt	Wt	Mut	Mut	Wt	Mut	Wt
Simvastatin	Predicted drug	a2058	3.45782	PRISM Secondary	ACH-000788	Melanoma	Metastasis	Male	A2058_SKIN	3.22534	1.6067	32	Wt	Wt	Wt	Mut	Mut	Mut	Wt	Mut	Wt
Simvastatin	Predicted drug	igr1	1.24945	PRISM Secondary	ACH-000882	Melanoma	Metastasis	Male	IGR1_SKIN	3.22534	1.6067	32	Wt	Wt	Wt	Wt	Wt	Mut	Wt	Wt	Wt
Simvastatin	Predicted drug	a101d	4.71609	PRISM Secondary	ACH-000008	Melanoma	Uncategorized	Male	A101D_SKIN	3.22534	1.6067	32	Wt	Wt	Wt	Wt	Mut	Mut	Wt	Mut	Wt
Simvastatin	Predicted drug	hs 939.t	6.44045	PRISM Secondary	ACH-000814	Melanoma	Uncategorized	Female	HS939T_SKIN	3.22534	1.6067	32	Wt	Wt	Wt	Wt	Wt	Mut	Wt	Wt	Wt
Simvastatin	Predicted drug	skmel-30	7.39309	PRISM Secondary	ACH-000810	Melanoma	Metastasis	Male	SKMEL30_SKIN	3.22534	1.6067	32	Wt	Wt	Mut	Wt	Mut	Wt	Mut	Wt	Wt
Simvastatin	Predicted drug	lox imvi	3.0309	PRISM Secondary	ACH-000750	Melanoma	Metastasis	Male	LOXIMVI_SKIN	3.22534	1.6067	32	Wt	Wt	Wt	Wt	Mut	Mut	Wt	Mut	Wt
Simvastatin	Predicted drug	chl1	3.9111	PRISM Secondary	ACH-001024	Melanoma	Metastasis	Female	CHL1_SKIN	3.22534	1.6067	32	Wt	Wt	Wt	Wt	Wt	Wt	Wt	Wt	Wt
Simvastatin	Predicted drug	cjm	4.34507	PRISM Secondary	ACH-000458	Melanoma	Metastasis	Unknown	CJM_SKIN	3.22534	1.6067	32	Wt	Wt	Wt	Wt	Wt	Wt	Wt	Wt	Wt
Simvastatin	Predicted drug	wm983b	2.99123	PRISM Secondary	ACH-000765	Melanoma	Metastasis	Male	WM983B_SKIN	3.22534	1.6067	32	Wt	Wt	Wt	Wt	Mut	Mut	Wt	Mut	Wt
Simvastatin	Predicted drug	colo783	2.12894	PRISM Secondary	ACH-000812	Melanoma	Metastasis	Female	COLO783_SKIN	3.22534	1.6067	32	Wt	Wt	Wt	Wt	Mut	Mut	Wt	Mut	Wt
Simvastatin	Predicted drug	k029ax	2.61821	PRISM Secondary	ACH-000404	Melanoma	Primary	Unknown	K029AX_SKIN	3.22534	1.6067	32	Wt	Wt	Wt	Wt	Mut	Mut	Wt	Mut	Wt
Simvastatin	Predicted drug	meljuso	2.69072	PRISM Secondary	ACH-000881	Melanoma	Primary	Female	MELJUSO_SKIN	3.22534	1.6067	32	Wt	Wt	Mut	Wt	Wt	Wt	Mut	Wt	Wt
Simvastatin	Predicted drug	skmel-2	3.06483	PRISM Secondary	ACH-001190	Melanoma	Metastasis	Male	SKMEL2_SKIN	3.22534	1.6067	32	Wt	Wt	Mut	Wt	Wt	Wt	Mut	Wt	Wt
Tamoxifen	Predicted drug	lox imvi	0.631385	PRISM Secondary	ACH-000750	Melanoma	Metastasis	Male	LOXIMVI_SKIN	64.1081	118.291	48	Wt	Wt	Wt	Wt	Mut	Mut	Wt	Mut	Wt
Tamoxifen	Predicted drug	cp50mel-b	49.625	GDSC1000	ACH-002096	Melanoma	Uncategorized	Unknown	CP50MELB_SKIN	64.1081	118.291	48					Mut
Tamoxifen	Predicted drug	cp66mel	69.9148	GDSC1000	ACH-002097	Melanoma	Uncategorized	Unknown	CP66MEL_SKIN	64.1081	118.291	48					Wt
Tamoxifen	Predicted drug	lb2518mel	64.5453	GDSC1000	ACH-002152	Melanoma	Uncategorized	Unknown	LB2518MEL_SKIN	64.1081	118.291	48					Wt
Tamoxifen	Predicted drug	lb373mel-d	103.974	GDSC1000	ACH-002153	Melanoma	Uncategorized	Unknown	LB373MELD_SKIN	64.1081	118.291	48					Wt
Tamoxifen	Predicted drug	mz7mel	64.1081	GDSC1000	ACH-002166	Melanoma	Metastasis	Unknown	MZ7MEL_SKIN	64.1081	118.291	48					Mut
Tamoxifen	Predicted drug	skmel-28	51.9973	GDSC1000	ACH-000615	Melanoma	Uncategorized	Male	SKMEL28_SKIN	64.1081	118.291	48	Mut	Wt	Wt	Wt	Mut	Mut	Wt	Mut	Wt
Tamoxifen	Predicted drug	skmel-2	213.453	GDSC1000	ACH-001190	Melanoma	Metastasis	Male	SKMEL2_SKIN	64.1081	118.291	48	Wt	Wt	Mut	Wt	Wt	Wt	Mut	Wt	Wt
Tamoxifen	Predicted drug	skmel-5	77.5119	GDSC1000	ACH-000730	Melanoma	Metastasis	Female	SKMEL5_SKIN	64.1081	118.291	48	Wt	Wt	Wt	Wt	Mut	Mut	Wt	Mut	Wt
Tamoxifen	Predicted drug	m14	107.451	GDSC1000	ACH-002159	Melanoma, amelanotic	Metastasis	Unknown	M14_SKIN	64.1081	118.291	48			Wt		Mut
Tamoxifen	Predicted drug	uacc62	23.5234	GDSC1000	ACH-000425	Melanoma	Uncategorized	Unknown	UACC62_SKIN	64.1081	118.291	48	Wt	Wt	Wt	Wt	Mut	Mut	Wt	Mut	Wt
Tamoxifen	Predicted drug	uacc257	47.2738	GDSC1000	ACH-000579	Melanoma	Primary	Unknown	UACC257_SKIN	64.1081	118.291	48	Wt	Wt	Wt	Wt	Mut	Mut	Wt	Mut	Wt
Tamoxifen	Predicted drug	a2058	30.64	GDSC1000	ACH-000788	Melanoma	Metastasis	Male	A2058_SKIN	64.1081	118.291	48	Wt	Wt	Wt	Mut	Mut	Mut	Wt	Mut	Wt
Tamoxifen	Predicted drug	a375	55.419	GDSC1000	ACH-000219	Melanoma	Primary	Female	A375_SKIN	64.1081	118.291	48	Wt	Wt	Wt	Wt	Mut	Mut	Wt	Mut	Wt
Tamoxifen	Predicted drug	colo800	13.3375	GDSC1000	ACH-000401	Melanoma	Metastasis	Male	COLO800_SKIN	64.1081	118.291	48	Wt	Wt	Wt	Wt	Wt	Mut	Wt	Wt	Wt
Tamoxifen	Predicted drug	colo679	49.4425	GDSC1000	ACH-000805	Melanoma	Metastasis	Female	COLO679_SKIN	64.1081	118.291	48	Wt	Wt	Wt	Wt	Mut	Mut	Wt	Mut	Wt
Tamoxifen	Predicted drug	c32	523.485	GDSC1000	ACH-000580	Melanoma, amelanotic	Primary	Male	C32_SKIN	64.1081	118.291	48	Wt	Wt	Wt	Wt	Mut	Mut	Wt	Mut	Wt
Tamoxifen	Predicted drug	g361	31.3936	GDSC1000	ACH-000572	Melanoma	Primary	Male	G361_SKIN	64.1081	118.291	48	Wt	Wt	Wt	Wt	Mut	Mut	Wt	Mut	Wt
Tamoxifen	Predicted drug	hmvii	100.895	GDSC1000	ACH-002040	Melanoma	Primary	Female	HMVII_SKIN	64.1081	118.291	48					Mut
Tamoxifen	Predicted drug	ht144	41.8235	GDSC1000	ACH-000322	Melanoma	Metastasis	Male	HT144_SKIN	64.1081	118.291	48	Wt	Wt	Wt	Wt	Mut	Mut	Wt	Mut	Wt
Tamoxifen	Predicted drug	igr1	40.3203	GDSC1000	ACH-000882	Melanoma	Metastasis	Male	IGR1_SKIN	64.1081	118.291	48	Wt	Wt	Wt	Wt	Wt	Mut	Wt	Wt	Wt
Tamoxifen	Predicted drug	ipc298	51.4385	GDSC1000	ACH-000915	Melanoma	Primary	Female	IPC298_SKIN	64.1081	118.291	48	Wt	Wt	Mut	Wt	Wt	Wt	Mut	Wt	Wt
Tamoxifen	Predicted drug	istmel1	56.792	GDSC1000	ACH-002143	Melanoma	Uncategorized	Unknown	ISTMEL1_SKIN	64.1081	118.291	48					Mut
Tamoxifen	Predicted drug	melho	14.9229	GDSC1000	ACH-000450	Melanoma	Primary	Female	MELHO_SKIN	64.1081	118.291	48	Wt	Wt	Wt	Wt	Mut	Mut	Wt	Mut	Wt
Tamoxifen	Predicted drug	meljuso	47.9002	GDSC1000	ACH-000881	Melanoma	Primary	Female	MELJUSO_SKIN	64.1081	118.291	48	Wt	Wt	Mut	Wt	Wt	Wt	Mut	Wt	Wt
Tamoxifen	Predicted drug	mewo	102.357	GDSC1000	ACH-000987	Melanoma	Metastasis	Male	MEWO_SKIN	64.1081	118.291	48	Wt	Wt	Wt	Wt	Wt	Wt	Wt	Wt	Wt
Tamoxifen	Predicted drug	rvh421	41.9714	GDSC1000	ACH-000614	Melanoma	Metastasis	Male	RVH421_SKIN	64.1081	118.291	48	Wt	Wt	Wt	Wt	Wt	Mut	Wt	Wt	Wt
Tamoxifen	Predicted drug	sh4	9.65626	GDSC1000	ACH-000441	Melanoma	Metastasis	Female	SH4_SKIN	64.1081	118.291	48	Wt	Wt	Wt	Wt	Mut	Mut	Wt	Mut	Wt
Tamoxifen	Predicted drug	skmel-1	102.132	GDSC1000	ACH-000465	Melanoma	Metastasis	Male	SKMEL1_SKIN	64.1081	118.291	48	Wt	Wt	Wt	Wt	Mut	Mut	Wt	Mut	Wt
Tamoxifen	Predicted drug	skmel-3	70.242	GDSC1000	ACH-000423	Melanoma	Metastasis	Female	SKMEL3_SKIN	64.1081	118.291	48	Wt	Wt	Wt	Wt	Mut	Wt	Wt	Mut	Wt
Tamoxifen	Predicted drug	skmel-24	55.0459	GDSC1000	ACH-000822	Melanoma	Metastasis	Male	SKMEL24_SKIN	64.1081	118.291	48	Wt	Wt	Wt	Wt	Mut	Mut	Wt	Mut	Wt
Tamoxifen	Predicted drug	skmel-30	64.4549	GDSC1000	ACH-000810	Melanoma	Metastasis	Male	SKMEL30_SKIN	64.1081	118.291	48	Wt	Wt	Mut	Wt	Mut	Wt	Mut	Wt	Wt
Tamoxifen	Predicted drug	skmel-31	75.4448	GDSC1000	ACH-000640	Melanoma	Primary	Female	SKMEL31_SKIN	64.1081	118.291	48	Wt	Wt	Wt	Wt	Wt	Wt	Wt	Wt	Wt
Tamoxifen	Predicted drug	wm115	93.6539	GDSC1000	ACH-000304	Melanoma	Metastasis	Female	WM115_SKIN	64.1081	118.291	48	Wt	Wt	Wt	Wt	Mut	Mut	Wt	Wt	Wt
Tamoxifen	Predicted drug	chl1	32.507	GDSC1000	ACH-001024	Melanoma	Metastasis	Female	CHL1_SKIN	64.1081	118.291	48	Wt	Wt	Wt	Wt	Wt	Wt	Wt	Wt	Wt
Tamoxifen	Predicted drug	rpmi7951	46.4614	GDSC1000	ACH-000348	Melanoma	Metastasis	Female	RPMI7951_SKIN	64.1081	118.291	48	Wt	Wt	Wt	Wt	Mut	Mut	Wt	Mut	Wt
Tamoxifen	Predicted drug	a101d	8.31892	GDSC1000	ACH-000008	Melanoma	Uncategorized	Male	A101D_SKIN	64.1081	118.291	48	Wt	Wt	Wt	Wt	Mut	Mut	Wt	Mut	Wt
Tamoxifen	Predicted drug	gak	46.189	GDSC1000	ACH-002120	Melanoma	Metastasis	Unknown	GAK_SKIN	64.1081	118.291	48			Wt		Wt
Tamoxifen	Predicted drug	mmacsf	25.0214	GDSC1000	ACH-002162	Melanoma	Uncategorized	Unknown	MMACSF_SKIN	64.1081	118.291	48					Mut
Tamoxifen	Predicted drug	vmrcmelg	66.3517	GDSC1000	ACH-001704	Melanoma	Primary	Male	VMRCMELG_SKIN	64.1081	118.291	48					Mut
Tamoxifen	Predicted drug	mz2mel	43.3472	GDSC1000	ACH-002165	Melanoma	Uncategorized	Unknown	MZ2MEL_SKIN	64.1081	118.291	48					Wt
Tamoxifen	Predicted drug	colo783	68.9656	GDSC1000	ACH-000812	Melanoma	Metastasis	Female	COLO783_SKIN	64.1081	118.291	48	Wt	Wt	Wt	Wt	Mut	Mut	Wt	Mut	Wt
Tamoxifen	Predicted drug	gmel	46.8124	GDSC1000	ACH-002121	Melanoma	Uncategorized	Unknown	GMEL_SKIN	64.1081	118.291	48					Mut
Tamoxifen	Predicted drug	igr37	41.5074	GDSC1000	ACH-000650	Melanoma	Metastasis	Male	IGR37_SKIN	64.1081	118.291	48	Wt	Wt	Wt	Wt	Mut	Mut	Wt	Mut	Wt
Tamoxifen	Predicted drug	wm278	55.5786	GDSC1000	ACH-002206	Melanoma	Uncategorized	Unknown	WM278_SKIN	64.1081	118.291	48					Mut
Tamoxifen	Predicted drug	k2	96.0212	GDSC1000	ACH-002147	Melanoma	Uncategorized	Unknown	K2_SKIN	64.1081	118.291	48					Mut
Tamoxifen	Predicted drug	wm1552c	66.1347	GDSC1000	ACH-002205	Melanoma	Uncategorized	Unknown	WM1552C_SKIN	64.1081	118.291	48					Mut
Tamoxifen	Predicted drug	wm35	30.8999	GDSC1000	ACH-002207	Melanoma	Uncategorized	Unknown	WM35_SKIN	64.1081	118.291	48					Mut
Tamoxifen	Predicted drug	cp50mel-b	198.962	GDSC2000	ACH-002096	Melanoma	Uncategorized	Unknown	CP50MELB_SKIN	64.1081	118.291	48					Mut
Tamoxifen	Predicted drug	cp66mel	301.123	GDSC2000	ACH-002097	Melanoma	Uncategorized	Unknown	CP66MEL_SKIN	64.1081	118.291	48					Wt
Tamoxifen	Predicted drug	lb2518mel	259.755	GDSC2000	ACH-002152	Melanoma	Uncategorized	Unknown	LB2518MEL_SKIN	64.1081	118.291	48					Wt
Tamoxifen	Predicted drug	lb373mel-d	168.804	GDSC2000	ACH-002153	Melanoma	Uncategorized	Unknown	LB373MELD_SKIN	64.1081	118.291	48					Wt
Tamoxifen	Predicted drug	mz7mel	50.0468	GDSC2000	ACH-002166	Melanoma	Metastasis	Unknown	MZ7MEL_SKIN	64.1081	118.291	48					Mut
Tamoxifen	Predicted drug	skmel-28	221.578	GDSC2000	ACH-000615	Melanoma	Uncategorized	Male	SKMEL28_SKIN	64.1081	118.291	48	Mut	Wt	Wt	Wt	Mut	Mut	Wt	Mut	Wt
Tamoxifen	Predicted drug	skmel-2	124.535	GDSC2000	ACH-001190	Melanoma	Metastasis	Male	SKMEL2_SKIN	64.1081	118.291	48	Wt	Wt	Mut	Wt	Wt	Wt	Mut	Wt	Wt
Tamoxifen	Predicted drug	skmel-5	454.625	GDSC2000	ACH-000730	Melanoma	Metastasis	Female	SKMEL5_SKIN	64.1081	118.291	48	Wt	Wt	Wt	Wt	Mut	Mut	Wt	Mut	Wt
Tamoxifen	Predicted drug	m14	11.298	GDSC2000	ACH-002159	Melanoma, amelanotic	Metastasis	Unknown	M14_SKIN	64.1081	118.291	48			Wt		Mut
Tamoxifen	Predicted drug	uacc62	56.9089	GDSC2000	ACH-000425	Melanoma	Uncategorized	Unknown	UACC62_SKIN	64.1081	118.291	48	Wt	Wt	Wt	Wt	Mut	Mut	Wt	Mut	Wt
Tamoxifen	Predicted drug	uacc257	69.1768	GDSC2000	ACH-000579	Melanoma	Primary	Unknown	UACC257_SKIN	64.1081	118.291	48	Wt	Wt	Wt	Wt	Mut	Mut	Wt	Mut	Wt
Tamoxifen	Predicted drug	a2058	6.38686	GDSC2000	ACH-000788	Melanoma	Metastasis	Male	A2058_SKIN	64.1081	118.291	48	Wt	Wt	Wt	Mut	Mut	Mut	Wt	Mut	Wt
Tamoxifen	Predicted drug	a375	44.217	GDSC2000	ACH-000219	Melanoma	Primary	Female	A375_SKIN	64.1081	118.291	48	Wt	Wt	Wt	Wt	Mut	Mut	Wt	Mut	Wt
Tamoxifen	Predicted drug	colo800	278.841	GDSC2000	ACH-000401	Melanoma	Metastasis	Male	COLO800_SKIN	64.1081	118.291	48	Wt	Wt	Wt	Wt	Wt	Mut	Wt	Wt	Wt
Tamoxifen	Predicted drug	colo679	406.686	GDSC2000	ACH-000805	Melanoma	Metastasis	Female	COLO679_SKIN	64.1081	118.291	48	Wt	Wt	Wt	Wt	Mut	Mut	Wt	Mut	Wt
Tamoxifen	Predicted drug	c32	184.118	GDSC2000	ACH-000580	Melanoma, amelanotic	Primary	Male	C32_SKIN	64.1081	118.291	48	Wt	Wt	Wt	Wt	Mut	Mut	Wt	Mut	Wt
Tamoxifen	Predicted drug	g361	6.27964	GDSC2000	ACH-000572	Melanoma	Primary	Male	G361_SKIN	64.1081	118.291	48	Wt	Wt	Wt	Wt	Mut	Mut	Wt	Mut	Wt
Tamoxifen	Predicted drug	hmvii	30.8624	GDSC2000	ACH-002040	Melanoma	Primary	Female	HMVII_SKIN	64.1081	118.291	48					Mut
Tamoxifen	Predicted drug	ht144	13.2115	GDSC2000	ACH-000322	Melanoma	Metastasis	Male	HT144_SKIN	64.1081	118.291	48	Wt	Wt	Wt	Wt	Mut	Mut	Wt	Mut	Wt
Tamoxifen	Predicted drug	igr1	7.67735	GDSC2000	ACH-000882	Melanoma	Metastasis	Male	IGR1_SKIN	64.1081	118.291	48	Wt	Wt	Wt	Wt	Wt	Mut	Wt	Wt	Wt
Tamoxifen	Predicted drug	ipc298	129.592	GDSC2000	ACH-000915	Melanoma	Primary	Female	IPC298_SKIN	64.1081	118.291	48	Wt	Wt	Mut	Wt	Wt	Wt	Mut	Wt	Wt
Tamoxifen	Predicted drug	istmel1	138.503	GDSC2000	ACH-002143	Melanoma	Uncategorized	Unknown	ISTMEL1_SKIN	64.1081	118.291	48					Mut
Tamoxifen	Predicted drug	melho	56.2511	GDSC2000	ACH-000450	Melanoma	Primary	Female	MELHO_SKIN	64.1081	118.291	48	Wt	Wt	Wt	Wt	Mut	Mut	Wt	Mut	Wt
Tamoxifen	Predicted drug	meljuso	63.7369	GDSC2000	ACH-000881	Melanoma	Primary	Female	MELJUSO_SKIN	64.1081	118.291	48	Wt	Wt	Mut	Wt	Wt	Wt	Mut	Wt	Wt
Tamoxifen	Predicted drug	mewo	102.02	GDSC2000	ACH-000987	Melanoma	Metastasis	Male	MEWO_SKIN	64.1081	118.291	48	Wt	Wt	Wt	Wt	Wt	Wt	Wt	Wt	Wt
Tamoxifen	Predicted drug	rvh421	253.79	GDSC2000	ACH-000614	Melanoma	Metastasis	Male	RVH421_SKIN	64.1081	118.291	48	Wt	Wt	Wt	Wt	Wt	Mut	Wt	Wt	Wt
Tamoxifen	Predicted drug	sh4	164.347	GDSC2000	ACH-000441	Melanoma	Metastasis	Female	SH4_SKIN	64.1081	118.291	48	Wt	Wt	Wt	Wt	Mut	Mut	Wt	Mut	Wt
Tamoxifen	Predicted drug	skmel-1	15.9883	GDSC2000	ACH-000465	Melanoma	Metastasis	Male	SKMEL1_SKIN	64.1081	118.291	48	Wt	Wt	Wt	Wt	Mut	Mut	Wt	Mut	Wt
Tamoxifen	Predicted drug	skmel-3	115.464	GDSC2000	ACH-000423	Melanoma	Metastasis	Female	SKMEL3_SKIN	64.1081	118.291	48	Wt	Wt	Wt	Wt	Mut	Wt	Wt	Mut	Wt
Tamoxifen	Predicted drug	skmel-24	36.4272	GDSC2000	ACH-000822	Melanoma	Metastasis	Male	SKMEL24_SKIN	64.1081	118.291	48	Wt	Wt	Wt	Wt	Mut	Mut	Wt	Mut	Wt
Tamoxifen	Predicted drug	skmel-30	110.266	GDSC2000	ACH-000810	Melanoma	Metastasis	Male	SKMEL30_SKIN	64.1081	118.291	48	Wt	Wt	Mut	Wt	Mut	Wt	Mut	Wt	Wt
Tamoxifen	Predicted drug	skmel-31	439.968	GDSC2000	ACH-000640	Melanoma	Primary	Female	SKMEL31_SKIN	64.1081	118.291	48	Wt	Wt	Wt	Wt	Wt	Wt	Wt	Wt	Wt
Tamoxifen	Predicted drug	wm115	151.932	GDSC2000	ACH-000304	Melanoma	Metastasis	Female	WM115_SKIN	64.1081	118.291	48	Wt	Wt	Wt	Wt	Mut	Mut	Wt	Wt	Wt
Tamoxifen	Predicted drug	chl1	60.323	GDSC2000	ACH-001024	Melanoma	Metastasis	Female	CHL1_SKIN	64.1081	118.291	48	Wt	Wt	Wt	Wt	Wt	Wt	Wt	Wt	Wt
Tamoxifen	Predicted drug	rpmi7951	77.414	GDSC2000	ACH-000348	Melanoma	Metastasis	Female	RPMI7951_SKIN	64.1081	118.291	48	Wt	Wt	Wt	Wt	Mut	Mut	Wt	Mut	Wt
Tamoxifen	Predicted drug	a101d	12.5318	GDSC2000	ACH-000008	Melanoma	Uncategorized	Male	A101D_SKIN	64.1081	118.291	48	Wt	Wt	Wt	Wt	Mut	Mut	Wt	Mut	Wt
Tamoxifen	Predicted drug	gak	23.5602	GDSC2000	ACH-002120	Melanoma	Metastasis	Unknown	GAK_SKIN	64.1081	118.291	48			Wt		Wt
Tamoxifen	Predicted drug	mmacsf	419.598	GDSC2000	ACH-002162	Melanoma	Uncategorized	Unknown	MMACSF_SKIN	64.1081	118.291	48					Mut
Tamoxifen	Predicted drug	vmrcmelg	502.891	GDSC2000	ACH-001704	Melanoma	Primary	Male	VMRCMELG_SKIN	64.1081	118.291	48					Mut
Tamoxifen	Predicted drug	mz2mel	183.976	GDSC2000	ACH-002165	Melanoma	Uncategorized	Unknown	MZ2MEL_SKIN	64.1081	118.291	48					Wt
Tamoxifen	Predicted drug	colo783	279.051	GDSC2000	ACH-000812	Melanoma	Metastasis	Female	COLO783_SKIN	64.1081	118.291	48	Wt	Wt	Wt	Wt	Mut	Mut	Wt	Mut	Wt
Tamoxifen	Predicted drug	gmel	115.75	GDSC2000	ACH-002121	Melanoma	Uncategorized	Unknown	GMEL_SKIN	64.1081	118.291	48					Mut
Tamoxifen	Predicted drug	igr37	38.9293	GDSC2000	ACH-000650	Melanoma	Metastasis	Male	IGR37_SKIN	64.1081	118.291	48	Wt	Wt	Wt	Wt	Mut	Mut	Wt	Mut	Wt
Tamoxifen	Predicted drug	wm278	100.561	GDSC2000	ACH-002206	Melanoma	Uncategorized	Unknown	WM278_SKIN	64.1081	118.291	48					Mut
Tamoxifen	Predicted drug	k2	408.364	GDSC2000	ACH-002147	Melanoma	Uncategorized	Unknown	K2_SKIN	64.1081	118.291	48					Mut
Tamoxifen	Predicted drug	wm1552c	116.112	GDSC2000	ACH-002205	Melanoma	Uncategorized	Unknown	WM1552C_SKIN	64.1081	118.291	48					Mut
Tamoxifen	Predicted drug	wm35	12.1051	GDSC2000	ACH-002207	Melanoma	Uncategorized	Unknown	WM35_SKIN	64.1081	118.291	48					Mut
Teriflunomide	Predicted drug	hs 944.t	3.00937	PRISM Secondary	ACH-000632	Melanoma	Metastasis	Male	HS944T_SKIN	2.44831	1.15653	35	Wt	Wt	Mut	Wt	Wt	Wt	Mut	Wt	Wt
Teriflunomide	Predicted drug	mewo	2.67248	PRISM Secondary	ACH-000987	Melanoma	Metastasis	Male	MEWO_SKIN	2.44831	1.15653	35	Wt	Wt	Wt	Wt	Wt	Wt	Wt	Wt	Wt
Teriflunomide	Predicted drug	hs 294t	3.802	PRISM Secondary	ACH-000014	Melanoma	Metastasis	Male	HS294T_SKIN	2.44831	1.15653	35	Wt	Wt	Wt	Wt	Wt	Mut	Wt	Wt	Wt
Teriflunomide	Predicted drug	mdamb-435s	1.39027	PRISM Secondary	ACH-000884	Melanoma, amelanotic	Metastasis	Unknown	MDAMB435S_SKIN	2.44831	1.15653	35	Wt	Wt	Wt	Wt	Mut	Mut	Wt	Mut	Wt
Teriflunomide	Predicted drug	wm1799	5.39489	PRISM Secondary	ACH-000661	Melanoma	Uncategorized	Male	WM1799_SKIN	2.44831	1.15653	35	Wt	Wt	Wt	Wt	Mut	Mut	Wt	Mut	Wt
Teriflunomide	Predicted drug	melho	2.16981	PRISM Secondary	ACH-000450	Melanoma	Primary	Female	MELHO_SKIN	2.44831	1.15653	35	Wt	Wt	Wt	Wt	Mut	Mut	Wt	Mut	Wt
Teriflunomide	Predicted drug	ht144	1.58678	PRISM Secondary	ACH-000322	Melanoma	Metastasis	Male	HT144_SKIN	2.44831	1.15653	35	Wt	Wt	Wt	Wt	Mut	Mut	Wt	Mut	Wt
Teriflunomide	Predicted drug	sh4	3.14184	PRISM Secondary	ACH-000441	Melanoma	Metastasis	Female	SH4_SKIN	2.44831	1.15653	35	Wt	Wt	Wt	Wt	Mut	Mut	Wt	Mut	Wt
Teriflunomide	Predicted drug	wm266-4	5.47532	PRISM Secondary	ACH-001239	Melanoma	Metastasis	Female	WM2664_SKIN	2.44831	1.15653	35	Wt	Wt	Wt	Wt	Mut	Mut	Wt	Wt	Wt
Teriflunomide	Predicted drug	colo 741	2.43702	PRISM Secondary	ACH-000582	Melanoma	Metastasis	Female	COLO741_SKIN	2.44831	1.15653	35	Wt	Wt	Wt	Wt	Mut	Mut	Wt	Mut	Wt
Teriflunomide	Predicted drug	colo800	1.3662	PRISM Secondary	ACH-000401	Melanoma	Metastasis	Male	COLO800_SKIN	2.44831	1.15653	35	Wt	Wt	Wt	Wt	Wt	Mut	Wt	Wt	Wt
Teriflunomide	Predicted drug	wm88	3.16353	PRISM Secondary	ACH-000899	Melanoma	Metastasis	Male	WM88_SKIN	2.44831	1.15653	35	Wt	Wt	Wt	Wt	Mut	Mut	Wt	Mut	Wt
Teriflunomide	Predicted drug	ipc298	1.18618	PRISM Secondary	ACH-000915	Melanoma	Primary	Female	IPC298_SKIN	2.44831	1.15653	35	Wt	Wt	Mut	Wt	Wt	Wt	Mut	Wt	Wt
Teriflunomide	Predicted drug	uacc257	1.7797	PRISM Secondary	ACH-000579	Melanoma	Primary	Unknown	UACC257_SKIN	2.44831	1.15653	35	Wt	Wt	Wt	Wt	Mut	Mut	Wt	Mut	Wt
Teriflunomide	Predicted drug	skmel-24	2.1279	PRISM Secondary	ACH-000822	Melanoma	Metastasis	Male	SKMEL24_SKIN	2.44831	1.15653	35	Wt	Wt	Wt	Wt	Mut	Mut	Wt	Mut	Wt
Teriflunomide	Predicted drug	wm793	2.00135	PRISM Secondary	ACH-000827	Melanoma	Uncategorized	Male	WM793_SKIN	2.44831	1.15653	35	Mut	Wt	Wt	Wt	Mut	Mut	Wt	Mut	Wt
Teriflunomide	Predicted drug	uacc62	2.0102	PRISM Secondary	ACH-000425	Melanoma	Uncategorized	Unknown	UACC62_SKIN	2.44831	1.15653	35	Wt	Wt	Wt	Wt	Mut	Mut	Wt	Mut	Wt
Teriflunomide	Predicted drug	colo679	2.66321	PRISM Secondary	ACH-000805	Melanoma	Metastasis	Female	COLO679_SKIN	2.44831	1.15653	35	Wt	Wt	Wt	Wt	Mut	Mut	Wt	Mut	Wt
Teriflunomide	Predicted drug	a375	1.2634	PRISM Secondary	ACH-000219	Melanoma	Primary	Female	A375_SKIN	2.44831	1.15653	35	Wt	Wt	Wt	Wt	Mut	Mut	Wt	Mut	Wt
Teriflunomide	Predicted drug	igr37	0.797473	PRISM Secondary	ACH-000650	Melanoma	Metastasis	Male	IGR37_SKIN	2.44831	1.15653	35	Wt	Wt	Wt	Wt	Mut	Mut	Wt	Mut	Wt
Teriflunomide	Predicted drug	a2058	2.44831	PRISM Secondary	ACH-000788	Melanoma	Metastasis	Male	A2058_SKIN	2.44831	1.15653	35	Wt	Wt	Wt	Mut	Mut	Mut	Wt	Mut	Wt
Teriflunomide	Predicted drug	igr1	2.94721	PRISM Secondary	ACH-000882	Melanoma	Metastasis	Male	IGR1_SKIN	2.44831	1.15653	35	Wt	Wt	Wt	Wt	Wt	Mut	Wt	Wt	Wt
Teriflunomide	Predicted drug	a101d	3.03043	PRISM Secondary	ACH-000008	Melanoma	Uncategorized	Male	A101D_SKIN	2.44831	1.15653	35	Wt	Wt	Wt	Wt	Mut	Mut	Wt	Mut	Wt
Teriflunomide	Predicted drug	hs 939.t	2.31472	PRISM Secondary	ACH-000814	Melanoma	Uncategorized	Female	HS939T_SKIN	2.44831	1.15653	35	Wt	Wt	Wt	Wt	Wt	Mut	Wt	Wt	Wt
Teriflunomide	Predicted drug	rvh421	2.81418	PRISM Secondary	ACH-000614	Melanoma	Metastasis	Male	RVH421_SKIN	2.44831	1.15653	35	Wt	Wt	Wt	Wt	Wt	Mut	Wt	Wt	Wt
Teriflunomide	Predicted drug	hs 852.t	3.42622	PRISM Secondary	ACH-000274	Melanoma	Uncategorized	Male	HS852T_SKIN	2.44831	1.15653	35	Wt	Wt	Mut	Wt	Wt	Wt	Mut	Wt	Wt
Teriflunomide	Predicted drug	skmel-30	3.05581	PRISM Secondary	ACH-000810	Melanoma	Metastasis	Male	SKMEL30_SKIN	2.44831	1.15653	35	Wt	Wt	Mut	Wt	Mut	Wt	Mut	Wt	Wt
Teriflunomide	Predicted drug	colo 792	4.98047	PRISM Secondary	ACH-000968	Melanoma	Metastasis	Male	COLO792_SKIN	2.44831	1.15653	35	Wt	Wt	Wt	Wt	Wt	Wt	Wt	Wt	Wt
Teriflunomide	Predicted drug	lox imvi	2.22612	PRISM Secondary	ACH-000750	Melanoma	Metastasis	Male	LOXIMVI_SKIN	2.44831	1.15653	35	Wt	Wt	Wt	Wt	Mut	Mut	Wt	Mut	Wt
Teriflunomide	Predicted drug	chl1	0.746767	PRISM Secondary	ACH-001024	Melanoma	Metastasis	Female	CHL1_SKIN	2.44831	1.15653	35	Wt	Wt	Wt	Wt	Wt	Wt	Wt	Wt	Wt
Teriflunomide	Predicted drug	cjm	2.6789	PRISM Secondary	ACH-000458	Melanoma	Metastasis	Unknown	CJM_SKIN	2.44831	1.15653	35	Wt	Wt	Wt	Wt	Wt	Wt	Wt	Wt	Wt
Teriflunomide	Predicted drug	wm983b	3.23137	PRISM Secondary	ACH-000765	Melanoma	Metastasis	Male	WM983B_SKIN	2.44831	1.15653	35	Wt	Wt	Wt	Wt	Mut	Mut	Wt	Mut	Wt
Teriflunomide	Predicted drug	colo783	0.901759	PRISM Secondary	ACH-000812	Melanoma	Metastasis	Female	COLO783_SKIN	2.44831	1.15653	35	Wt	Wt	Wt	Wt	Mut	Mut	Wt	Mut	Wt
Teriflunomide	Predicted drug	meljuso	2.41571	PRISM Secondary	ACH-000881	Melanoma	Primary	Female	MELJUSO_SKIN	2.44831	1.15653	35	Wt	Wt	Mut	Wt	Wt	Wt	Mut	Wt	Wt
Teriflunomide	Predicted drug	skmel-2	3.25459	PRISM Secondary	ACH-001190	Melanoma	Metastasis	Male	SKMEL2_SKIN	2.44831	1.15653	35	Wt	Wt	Mut	Wt	Wt	Wt	Mut	Wt	Wt
Binimetinib	Anti-melanoma	hs 944.t	0.0518844	PRISM Secondary	ACH-000632	Melanoma	Metastasis	Male	HS944T_SKIN	0.122811	0.638302	39	Wt	Wt	Mut	Wt	Wt	Wt	Mut	Wt	Wt
Binimetinib	Anti-melanoma	mewo	0.805768	PRISM Secondary	ACH-000987	Melanoma	Metastasis	Male	MEWO_SKIN	0.122811	0.638302	39	Wt	Wt	Wt	Wt	Wt	Wt	Wt	Wt	Wt
Binimetinib	Anti-melanoma	hs 294t	0.142576	PRISM Secondary	ACH-000014	Melanoma	Metastasis	Male	HS294T_SKIN	0.122811	0.638302	39	Wt	Wt	Wt	Wt	Wt	Mut	Wt	Wt	Wt
Binimetinib	Anti-melanoma	mdamb-435s	0.0144873	PRISM Secondary	ACH-000884	Melanoma, amelanotic	Metastasis	Unknown	MDAMB435S_SKIN	0.122811	0.638302	39	Wt	Wt	Wt	Wt	Mut	Mut	Wt	Mut	Wt
Binimetinib	Anti-melanoma	wm1799	0.0388435	PRISM Secondary	ACH-000661	Melanoma	Uncategorized	Male	WM1799_SKIN	0.122811	0.638302	39	Wt	Wt	Wt	Wt	Mut	Mut	Wt	Mut	Wt
Binimetinib	Anti-melanoma	melho	0.067727	PRISM Secondary	ACH-000450	Melanoma	Primary	Female	MELHO_SKIN	0.122811	0.638302	39	Wt	Wt	Wt	Wt	Mut	Mut	Wt	Mut	Wt
Binimetinib	Anti-melanoma	ht144	0.0357008	PRISM Secondary	ACH-000322	Melanoma	Metastasis	Male	HT144_SKIN	0.122811	0.638302	39	Wt	Wt	Wt	Wt	Mut	Mut	Wt	Mut	Wt
Binimetinib	Anti-melanoma	sh4	0.0536527	PRISM Secondary	ACH-000441	Melanoma	Metastasis	Female	SH4_SKIN	0.122811	0.638302	39	Wt	Wt	Wt	Wt	Mut	Mut	Wt	Mut	Wt
Binimetinib	Anti-melanoma	wm266-4	0.347192	PRISM Secondary	ACH-001239	Melanoma	Metastasis	Female	WM2664_SKIN	0.122811	0.638302	39	Wt	Wt	Wt	Wt	Mut	Mut	Wt	Wt	Wt
Binimetinib	Anti-melanoma	colo 741	0.63638	PRISM Secondary	ACH-000582	Melanoma	Metastasis	Female	COLO741_SKIN	0.122811	0.638302	39	Wt	Wt	Wt	Wt	Mut	Mut	Wt	Mut	Wt
Binimetinib	Anti-melanoma	colo800	0.243676	PRISM Secondary	ACH-000401	Melanoma	Metastasis	Male	COLO800_SKIN	0.122811	0.638302	39	Wt	Wt	Wt	Wt	Wt	Mut	Wt	Wt	Wt
Binimetinib	Anti-melanoma	wm88	0.022808	PRISM Secondary	ACH-000899	Melanoma	Metastasis	Male	WM88_SKIN	0.122811	0.638302	39	Wt	Wt	Wt	Wt	Mut	Mut	Wt	Mut	Wt
Binimetinib	Anti-melanoma	ipc298	0.0279559	PRISM Secondary	ACH-000915	Melanoma	Primary	Female	IPC298_SKIN	0.122811	0.638302	39	Wt	Wt	Mut	Wt	Wt	Wt	Mut	Wt	Wt
Binimetinib	Anti-melanoma	uacc257	0.114266	PRISM Secondary	ACH-000579	Melanoma	Primary	Unknown	UACC257_SKIN	0.122811	0.638302	39	Wt	Wt	Wt	Wt	Mut	Mut	Wt	Mut	Wt
Binimetinib	Anti-melanoma	skmel-24	0.188853	PRISM Secondary	ACH-000822	Melanoma	Metastasis	Male	SKMEL24_SKIN	0.122811	0.638302	39	Wt	Wt	Wt	Wt	Mut	Mut	Wt	Mut	Wt
Binimetinib	Anti-melanoma	wm793	0.444791	PRISM Secondary	ACH-000827	Melanoma	Uncategorized	Male	WM793_SKIN	0.122811	0.638302	39	Mut	Wt	Wt	Wt	Mut	Mut	Wt	Mut	Wt
Binimetinib	Anti-melanoma	uacc62	0.0477948	PRISM Secondary	ACH-000425	Melanoma	Uncategorized	Unknown	UACC62_SKIN	0.122811	0.638302	39	Wt	Wt	Wt	Wt	Mut	Mut	Wt	Mut	Wt
Binimetinib	Anti-melanoma	skmel-5	1.08285	PRISM Secondary	ACH-000730	Melanoma	Metastasis	Female	SKMEL5_SKIN	0.122811	0.638302	39	Wt	Wt	Wt	Wt	Mut	Mut	Wt	Mut	Wt
Binimetinib	Anti-melanoma	malme3m	0.0320133	PRISM Secondary	ACH-000477	Melanoma	Metastasis	Male	MALME3M_SKIN	0.122811	0.638302	39	Wt	Wt	Wt	Wt	Mut	Mut	Wt	Mut	Wt
Binimetinib	Anti-melanoma	g361	0.596714	PRISM Secondary	ACH-000572	Melanoma	Primary	Male	G361_SKIN	0.122811	0.638302	39	Wt	Wt	Wt	Wt	Mut	Mut	Wt	Mut	Wt
Binimetinib	Anti-melanoma	colo679	0.136521	PRISM Secondary	ACH-000805	Melanoma	Metastasis	Female	COLO679_SKIN	0.122811	0.638302	39	Wt	Wt	Wt	Wt	Mut	Mut	Wt	Mut	Wt
Binimetinib	Anti-melanoma	a375	0.0247526	PRISM Secondary	ACH-000219	Melanoma	Primary	Female	A375_SKIN	0.122811	0.638302	39	Wt	Wt	Wt	Wt	Mut	Mut	Wt	Mut	Wt
Binimetinib	Anti-melanoma	igr37	0.0723039	PRISM Secondary	ACH-000650	Melanoma	Metastasis	Male	IGR37_SKIN	0.122811	0.638302	39	Wt	Wt	Wt	Wt	Mut	Mut	Wt	Mut	Wt
Binimetinib	Anti-melanoma	a2058	2.4289	PRISM Secondary	ACH-000788	Melanoma	Metastasis	Male	A2058_SKIN	0.122811	0.638302	39	Wt	Wt	Wt	Mut	Mut	Mut	Wt	Mut	Wt
Binimetinib	Anti-melanoma	igr1	0.106481	PRISM Secondary	ACH-000882	Melanoma	Metastasis	Male	IGR1_SKIN	0.122811	0.638302	39	Wt	Wt	Wt	Wt	Wt	Mut	Wt	Wt	Wt
Binimetinib	Anti-melanoma	a101d	0.0979337	PRISM Secondary	ACH-000008	Melanoma	Uncategorized	Male	A101D_SKIN	0.122811	0.638302	39	Wt	Wt	Wt	Wt	Mut	Mut	Wt	Mut	Wt
Binimetinib	Anti-melanoma	hs 939.t	0.015027	PRISM Secondary	ACH-000814	Melanoma	Uncategorized	Female	HS939T_SKIN	0.122811	0.638302	39	Wt	Wt	Wt	Wt	Wt	Mut	Wt	Wt	Wt
Binimetinib	Anti-melanoma	rvh421	0.122811	PRISM Secondary	ACH-000614	Melanoma	Metastasis	Male	RVH421_SKIN	0.122811	0.638302	39	Wt	Wt	Wt	Wt	Wt	Mut	Wt	Wt	Wt
Binimetinib	Anti-melanoma	skmel-30	0.0472769	PRISM Secondary	ACH-000810	Melanoma	Metastasis	Male	SKMEL30_SKIN	0.122811	0.638302	39	Wt	Wt	Mut	Wt	Mut	Wt	Mut	Wt	Wt
Binimetinib	Anti-melanoma	colo 792	0.304698	PRISM Secondary	ACH-000968	Melanoma	Metastasis	Male	COLO792_SKIN	0.122811	0.638302	39	Wt	Wt	Wt	Wt	Wt	Wt	Wt	Wt	Wt
Binimetinib	Anti-melanoma	lox imvi	0.00688992	PRISM Secondary	ACH-000750	Melanoma	Metastasis	Male	LOXIMVI_SKIN	0.122811	0.638302	39	Wt	Wt	Wt	Wt	Mut	Mut	Wt	Mut	Wt
Binimetinib	Anti-melanoma	chl1	1.1217	PRISM Secondary	ACH-001024	Melanoma	Metastasis	Female	CHL1_SKIN	0.122811	0.638302	39	Wt	Wt	Wt	Wt	Wt	Wt	Wt	Wt	Wt
Binimetinib	Anti-melanoma	cjm	1.36137	PRISM Secondary	ACH-000458	Melanoma	Metastasis	Unknown	CJM_SKIN	0.122811	0.638302	39	Wt	Wt	Wt	Wt	Wt	Wt	Wt	Wt	Wt
Binimetinib	Anti-melanoma	wm983b	0.0245891	PRISM Secondary	ACH-000765	Melanoma	Metastasis	Male	WM983B_SKIN	0.122811	0.638302	39	Wt	Wt	Wt	Wt	Mut	Mut	Wt	Mut	Wt
Binimetinib	Anti-melanoma	colo783	2.63451	PRISM Secondary	ACH-000812	Melanoma	Metastasis	Female	COLO783_SKIN	0.122811	0.638302	39	Wt	Wt	Wt	Wt	Mut	Mut	Wt	Mut	Wt
Binimetinib	Anti-melanoma	k029ax	0.348848	PRISM Secondary	ACH-000404	Melanoma	Primary	Unknown	K029AX_SKIN	0.122811	0.638302	39	Wt	Wt	Wt	Wt	Mut	Mut	Wt	Mut	Wt
Binimetinib	Anti-melanoma	meljuso	0.43022	PRISM Secondary	ACH-000881	Melanoma	Primary	Female	MELJUSO_SKIN	0.122811	0.638302	39	Wt	Wt	Mut	Wt	Wt	Wt	Mut	Wt	Wt
Binimetinib	Anti-melanoma	skmel-2	0.721423	PRISM Secondary	ACH-001190	Melanoma	Metastasis	Male	SKMEL2_SKIN	0.122811	0.638302	39	Wt	Wt	Mut	Wt	Wt	Wt	Mut	Wt	Wt
Binimetinib	Anti-melanoma	skmel-3	1.60295	PRISM Secondary	ACH-000423	Melanoma	Metastasis	Female	SKMEL3_SKIN	0.122811	0.638302	39	Wt	Wt	Wt	Wt	Mut	Wt	Wt	Mut	Wt
Cobimetinib	Anti-melanoma	hs 944.t	0.239477	PRISM Secondary	ACH-000632	Melanoma	Metastasis	Male	HS944T_SKIN	0.0817413	0.613266	37	Wt	Wt	Mut	Wt	Wt	Wt	Mut	Wt	Wt
Cobimetinib	Anti-melanoma	mewo	1.21972	PRISM Secondary	ACH-000987	Melanoma	Metastasis	Male	MEWO_SKIN	0.0817413	0.613266	37	Wt	Wt	Wt	Wt	Wt	Wt	Wt	Wt	Wt
Cobimetinib	Anti-melanoma	hs 294t	0.0798496	PRISM Secondary	ACH-000014	Melanoma	Metastasis	Male	HS294T_SKIN	0.0817413	0.613266	37	Wt	Wt	Wt	Wt	Wt	Mut	Wt	Wt	Wt
Cobimetinib	Anti-melanoma	mdamb-435s	0.079863	PRISM Secondary	ACH-000884	Melanoma, amelanotic	Metastasis	Unknown	MDAMB435S_SKIN	0.0817413	0.613266	37	Wt	Wt	Wt	Wt	Mut	Mut	Wt	Mut	Wt
Cobimetinib	Anti-melanoma	wm1799	0.0650905	PRISM Secondary	ACH-000661	Melanoma	Uncategorized	Male	WM1799_SKIN	0.0817413	0.613266	37	Wt	Wt	Wt	Wt	Mut	Mut	Wt	Mut	Wt
Cobimetinib	Anti-melanoma	melho	0.0817413	PRISM Secondary	ACH-000450	Melanoma	Primary	Female	MELHO_SKIN	0.0817413	0.613266	37	Wt	Wt	Wt	Wt	Mut	Mut	Wt	Mut	Wt
Cobimetinib	Anti-melanoma	ht144	0.0417257	PRISM Secondary	ACH-000322	Melanoma	Metastasis	Male	HT144_SKIN	0.0817413	0.613266	37	Wt	Wt	Wt	Wt	Mut	Mut	Wt	Mut	Wt
Cobimetinib	Anti-melanoma	sh4	0.0487362	PRISM Secondary	ACH-000441	Melanoma	Metastasis	Female	SH4_SKIN	0.0817413	0.613266	37	Wt	Wt	Wt	Wt	Mut	Mut	Wt	Mut	Wt
Cobimetinib	Anti-melanoma	wm266-4	0.117915	PRISM Secondary	ACH-001239	Melanoma	Metastasis	Female	WM2664_SKIN	0.0817413	0.613266	37	Wt	Wt	Wt	Wt	Mut	Mut	Wt	Wt	Wt
Cobimetinib	Anti-melanoma	ipc298	0.0442278	PRISM Secondary	ACH-000915	Melanoma	Primary	Female	IPC298_SKIN	0.0817413	0.613266	37	Wt	Wt	Mut	Wt	Wt	Wt	Mut	Wt	Wt
Cobimetinib	Anti-melanoma	skmel-24	0.41291	PRISM Secondary	ACH-000822	Melanoma	Metastasis	Male	SKMEL24_SKIN	0.0817413	0.613266	37	Wt	Wt	Wt	Wt	Mut	Mut	Wt	Mut	Wt
Cobimetinib	Anti-melanoma	wm793	0.756063	PRISM Secondary	ACH-000827	Melanoma	Uncategorized	Male	WM793_SKIN	0.0817413	0.613266	37	Mut	Wt	Wt	Wt	Mut	Mut	Wt	Mut	Wt
Cobimetinib	Anti-melanoma	uacc62	0.0165564	PRISM Secondary	ACH-000425	Melanoma	Uncategorized	Unknown	UACC62_SKIN	0.0817413	0.613266	37	Wt	Wt	Wt	Wt	Mut	Mut	Wt	Mut	Wt
Cobimetinib	Anti-melanoma	skmel-5	0.116133	PRISM Secondary	ACH-000730	Melanoma	Metastasis	Female	SKMEL5_SKIN	0.0817413	0.613266	37	Wt	Wt	Wt	Wt	Mut	Mut	Wt	Mut	Wt
Cobimetinib	Anti-melanoma	g361	0.701981	PRISM Secondary	ACH-000572	Melanoma	Primary	Male	G361_SKIN	0.0817413	0.613266	37	Wt	Wt	Wt	Wt	Mut	Mut	Wt	Mut	Wt
Cobimetinib	Anti-melanoma	colo679	0.0675271	PRISM Secondary	ACH-000805	Melanoma	Metastasis	Female	COLO679_SKIN	0.0817413	0.613266	37	Wt	Wt	Wt	Wt	Mut	Mut	Wt	Mut	Wt
Cobimetinib	Anti-melanoma	a375	0.0206378	PRISM Secondary	ACH-000219	Melanoma	Primary	Female	A375_SKIN	0.0817413	0.613266	37	Wt	Wt	Wt	Wt	Mut	Mut	Wt	Mut	Wt
Cobimetinib	Anti-melanoma	igr37	0.0391355	PRISM Secondary	ACH-000650	Melanoma	Metastasis	Male	IGR37_SKIN	0.0817413	0.613266	37	Wt	Wt	Wt	Wt	Mut	Mut	Wt	Mut	Wt
Cobimetinib	Anti-melanoma	a2058	1.44842	PRISM Secondary	ACH-000788	Melanoma	Metastasis	Male	A2058_SKIN	0.0817413	0.613266	37	Wt	Wt	Wt	Mut	Mut	Mut	Wt	Mut	Wt
Cobimetinib	Anti-melanoma	igr1	0.213573	PRISM Secondary	ACH-000882	Melanoma	Metastasis	Male	IGR1_SKIN	0.0817413	0.613266	37	Wt	Wt	Wt	Wt	Wt	Mut	Wt	Wt	Wt
Cobimetinib	Anti-melanoma	a101d	0.0367629	PRISM Secondary	ACH-000008	Melanoma	Uncategorized	Male	A101D_SKIN	0.0817413	0.613266	37	Wt	Wt	Wt	Wt	Mut	Mut	Wt	Mut	Wt
Cobimetinib	Anti-melanoma	hs 939.t	0.0295099	PRISM Secondary	ACH-000814	Melanoma	Uncategorized	Female	HS939T_SKIN	0.0817413	0.613266	37	Wt	Wt	Wt	Wt	Wt	Mut	Wt	Wt	Wt
Cobimetinib	Anti-melanoma	rvh421	0.0254445	PRISM Secondary	ACH-000614	Melanoma	Metastasis	Male	RVH421_SKIN	0.0817413	0.613266	37	Wt	Wt	Wt	Wt	Wt	Mut	Wt	Wt	Wt
Cobimetinib	Anti-melanoma	hs 852.t	1.21042	PRISM Secondary	ACH-000274	Melanoma	Uncategorized	Male	HS852T_SKIN	0.0817413	0.613266	37	Wt	Wt	Mut	Wt	Wt	Wt	Mut	Wt	Wt
Cobimetinib	Anti-melanoma	skmel-30	0.132287	PRISM Secondary	ACH-000810	Melanoma	Metastasis	Male	SKMEL30_SKIN	0.0817413	0.613266	37	Wt	Wt	Mut	Wt	Mut	Wt	Mut	Wt	Wt
Cobimetinib	Anti-melanoma	colo 792	0.508733	PRISM Secondary	ACH-000968	Melanoma	Metastasis	Male	COLO792_SKIN	0.0817413	0.613266	37	Wt	Wt	Wt	Wt	Wt	Wt	Wt	Wt	Wt
Cobimetinib	Anti-melanoma	lox imvi	0.0199623	PRISM Secondary	ACH-000750	Melanoma	Metastasis	Male	LOXIMVI_SKIN	0.0817413	0.613266	37	Wt	Wt	Wt	Wt	Mut	Mut	Wt	Mut	Wt
Cobimetinib	Anti-melanoma	chl1	1.58578	PRISM Secondary	ACH-001024	Melanoma	Metastasis	Female	CHL1_SKIN	0.0817413	0.613266	37	Wt	Wt	Wt	Wt	Wt	Wt	Wt	Wt	Wt
Cobimetinib	Anti-melanoma	cjm	0.682763	PRISM Secondary	ACH-000458	Melanoma	Metastasis	Unknown	CJM_SKIN	0.0817413	0.613266	37	Wt	Wt	Wt	Wt	Wt	Wt	Wt	Wt	Wt
Cobimetinib	Anti-melanoma	wm983b	0.0221686	PRISM Secondary	ACH-000765	Melanoma	Metastasis	Male	WM983B_SKIN	0.0817413	0.613266	37	Wt	Wt	Wt	Wt	Mut	Mut	Wt	Mut	Wt
Cobimetinib	Anti-melanoma	k029ax	0.370532	PRISM Secondary	ACH-000404	Melanoma	Primary	Unknown	K029AX_SKIN	0.0817413	0.613266	37	Wt	Wt	Wt	Wt	Mut	Mut	Wt	Mut	Wt
Cobimetinib	Anti-melanoma	meljuso	0.596815	PRISM Secondary	ACH-000881	Melanoma	Primary	Female	MELJUSO_SKIN	0.0817413	0.613266	37	Wt	Wt	Mut	Wt	Wt	Wt	Mut	Wt	Wt
Cobimetinib	Anti-melanoma	a101d	3.95141	PRISM Secondary	ACH-000008	Melanoma	Uncategorized	Male	A101D_SKIN	0.0817413	0.613266	37	Wt	Wt	Wt	Wt	Mut	Mut	Wt	Mut	Wt
Cobimetinib	Anti-melanoma	hs 294t	0.026636	PRISM Secondary	ACH-000014	Melanoma	Metastasis	Male	HS294T_SKIN	0.0817413	0.613266	37	Wt	Wt	Wt	Wt	Wt	Mut	Wt	Wt	Wt
Cobimetinib	Anti-melanoma	a375	0.0106332	PRISM Secondary	ACH-000219	Melanoma	Primary	Female	A375_SKIN	0.0817413	0.613266	37	Wt	Wt	Wt	Wt	Mut	Mut	Wt	Mut	Wt
Cobimetinib	Anti-melanoma	hs 852.t	1.42837	PRISM Secondary	ACH-000274	Melanoma	Uncategorized	Male	HS852T_SKIN	0.0817413	0.613266	37	Wt	Wt	Mut	Wt	Wt	Wt	Mut	Wt	Wt
Cobimetinib	Anti-melanoma	ht144	0.0190876	PRISM Secondary	ACH-000322	Melanoma	Metastasis	Male	HT144_SKIN	0.0817413	0.613266	37	Wt	Wt	Wt	Wt	Mut	Mut	Wt	Mut	Wt
Cobimetinib	Anti-melanoma	colo800	0.0359953	PRISM Secondary	ACH-000401	Melanoma	Metastasis	Male	COLO800_SKIN	0.0817413	0.613266	37	Wt	Wt	Wt	Wt	Wt	Mut	Wt	Wt	Wt
Cobimetinib	Anti-melanoma	k029ax	0.0285944	PRISM Secondary	ACH-000404	Melanoma	Primary	Unknown	K029AX_SKIN	0.0817413	0.613266	37	Wt	Wt	Wt	Wt	Mut	Mut	Wt	Mut	Wt
Cobimetinib	Anti-melanoma	uacc62	0.0163705	PRISM Secondary	ACH-000425	Melanoma	Uncategorized	Unknown	UACC62_SKIN	0.0817413	0.613266	37	Wt	Wt	Wt	Wt	Mut	Mut	Wt	Mut	Wt
Cobimetinib	Anti-melanoma	sh4	0.0176585	PRISM Secondary	ACH-000441	Melanoma	Metastasis	Female	SH4_SKIN	0.0817413	0.613266	37	Wt	Wt	Wt	Wt	Mut	Mut	Wt	Mut	Wt
Cobimetinib	Anti-melanoma	melho	0.00926603	PRISM Secondary	ACH-000450	Melanoma	Primary	Female	MELHO_SKIN	0.0817413	0.613266	37	Wt	Wt	Wt	Wt	Mut	Mut	Wt	Mut	Wt
Cobimetinib	Anti-melanoma	cjm	0.237641	PRISM Secondary	ACH-000458	Melanoma	Metastasis	Unknown	CJM_SKIN	0.0817413	0.613266	37	Wt	Wt	Wt	Wt	Wt	Wt	Wt	Wt	Wt
Cobimetinib	Anti-melanoma	malme3m	0.0034385	PRISM Secondary	ACH-000477	Melanoma	Metastasis	Male	MALME3M_SKIN	0.0817413	0.613266	37	Wt	Wt	Wt	Wt	Mut	Mut	Wt	Mut	Wt
Cobimetinib	Anti-melanoma	g361	0.118803	PRISM Secondary	ACH-000572	Melanoma	Primary	Male	G361_SKIN	0.0817413	0.613266	37	Wt	Wt	Wt	Wt	Mut	Mut	Wt	Mut	Wt
Cobimetinib	Anti-melanoma	uacc257	0.01262	PRISM Secondary	ACH-000579	Melanoma	Primary	Unknown	UACC257_SKIN	0.0817413	0.613266	37	Wt	Wt	Wt	Wt	Mut	Mut	Wt	Mut	Wt
Cobimetinib	Anti-melanoma	rvh421	0.00777985	PRISM Secondary	ACH-000614	Melanoma	Metastasis	Male	RVH421_SKIN	0.0817413	0.613266	37	Wt	Wt	Wt	Wt	Wt	Mut	Wt	Wt	Wt
Cobimetinib	Anti-melanoma	hs 944.t	0.153968	PRISM Secondary	ACH-000632	Melanoma	Metastasis	Male	HS944T_SKIN	0.0817413	0.613266	37	Wt	Wt	Mut	Wt	Wt	Wt	Mut	Wt	Wt
Cobimetinib	Anti-melanoma	igr37	0.0183872	PRISM Secondary	ACH-000650	Melanoma	Metastasis	Male	IGR37_SKIN	0.0817413	0.613266	37	Wt	Wt	Wt	Wt	Mut	Mut	Wt	Mut	Wt
Cobimetinib	Anti-melanoma	wm1799	1.13274	PRISM Secondary	ACH-000661	Melanoma	Uncategorized	Male	WM1799_SKIN	0.0817413	0.613266	37	Wt	Wt	Wt	Wt	Mut	Mut	Wt	Mut	Wt
Cobimetinib	Anti-melanoma	lox imvi	0.0407615	PRISM Secondary	ACH-000750	Melanoma	Metastasis	Male	LOXIMVI_SKIN	0.0817413	0.613266	37	Wt	Wt	Wt	Wt	Mut	Mut	Wt	Mut	Wt
Cobimetinib	Anti-melanoma	wm983b	0.075658	PRISM Secondary	ACH-000765	Melanoma	Metastasis	Male	WM983B_SKIN	0.0817413	0.613266	37	Wt	Wt	Wt	Wt	Mut	Mut	Wt	Mut	Wt
Cobimetinib	Anti-melanoma	colo679	0.0140986	PRISM Secondary	ACH-000805	Melanoma	Metastasis	Female	COLO679_SKIN	0.0817413	0.613266	37	Wt	Wt	Wt	Wt	Mut	Mut	Wt	Mut	Wt
Cobimetinib	Anti-melanoma	skmel-30	0.146086	PRISM Secondary	ACH-000810	Melanoma	Metastasis	Male	SKMEL30_SKIN	0.0817413	0.613266	37	Wt	Wt	Mut	Wt	Mut	Wt	Mut	Wt	Wt
Cobimetinib	Anti-melanoma	hs 939.t	0.00684891	PRISM Secondary	ACH-000814	Melanoma	Uncategorized	Female	HS939T_SKIN	0.0817413	0.613266	37	Wt	Wt	Wt	Wt	Wt	Mut	Wt	Wt	Wt
Cobimetinib	Anti-melanoma	skmel-24	0.442051	PRISM Secondary	ACH-000822	Melanoma	Metastasis	Male	SKMEL24_SKIN	0.0817413	0.613266	37	Wt	Wt	Wt	Wt	Mut	Mut	Wt	Mut	Wt
Cobimetinib	Anti-melanoma	wm793	1.1767	PRISM Secondary	ACH-000827	Melanoma	Uncategorized	Male	WM793_SKIN	0.0817413	0.613266	37	Mut	Wt	Wt	Wt	Mut	Mut	Wt	Mut	Wt
Cobimetinib	Anti-melanoma	meljuso	0.391123	PRISM Secondary	ACH-000881	Melanoma	Primary	Female	MELJUSO_SKIN	0.0817413	0.613266	37	Wt	Wt	Mut	Wt	Wt	Wt	Mut	Wt	Wt
Cobimetinib	Anti-melanoma	igr1	0.213271	PRISM Secondary	ACH-000882	Melanoma	Metastasis	Male	IGR1_SKIN	0.0817413	0.613266	37	Wt	Wt	Wt	Wt	Wt	Mut	Wt	Wt	Wt
Cobimetinib	Anti-melanoma	wm88	0.00585947	PRISM Secondary	ACH-000899	Melanoma	Metastasis	Male	WM88_SKIN	0.0817413	0.613266	37	Wt	Wt	Wt	Wt	Mut	Mut	Wt	Mut	Wt
Cobimetinib	Anti-melanoma	ipc298	0.141614	PRISM Secondary	ACH-000915	Melanoma	Primary	Female	IPC298_SKIN	0.0817413	0.613266	37	Wt	Wt	Mut	Wt	Wt	Wt	Mut	Wt	Wt
Cobimetinib	Anti-melanoma	colo 792	0.346543	PRISM Secondary	ACH-000968	Melanoma	Metastasis	Male	COLO792_SKIN	0.0817413	0.613266	37	Wt	Wt	Wt	Wt	Wt	Wt	Wt	Wt	Wt
Cobimetinib	Anti-melanoma	mewo	0.540168	PRISM Secondary	ACH-000987	Melanoma	Metastasis	Male	MEWO_SKIN	0.0817413	0.613266	37	Wt	Wt	Wt	Wt	Wt	Wt	Wt	Wt	Wt
Cobimetinib	Anti-melanoma	skmel-2	0.605091	PRISM Secondary	ACH-001190	Melanoma	Metastasis	Male	SKMEL2_SKIN	0.0817413	0.613266	37	Wt	Wt	Mut	Wt	Wt	Wt	Mut	Wt	Wt
Cobimetinib	Anti-melanoma	wm266-4	0.0889544	PRISM Secondary	ACH-001239	Melanoma	Metastasis	Female	WM2664_SKIN	0.0817413	0.613266	37	Wt	Wt	Wt	Wt	Mut	Mut	Wt	Wt	Wt
Dabrafenib	Anti-melanoma	hs 944.t	2.40983	PRISM Secondary	ACH-000632	Melanoma	Metastasis	Male	HS944T_SKIN	0.112239	56.3341	60	Wt	Wt	Mut	Wt	Wt	Wt	Mut	Wt	Wt
Dabrafenib	Anti-melanoma	mdamb-435s	0.153775	PRISM Secondary	ACH-000884	Melanoma, amelanotic	Metastasis	Unknown	MDAMB435S_SKIN	0.112239	56.3341	60	Wt	Wt	Wt	Wt	Mut	Mut	Wt	Mut	Wt
Dabrafenib	Anti-melanoma	wm1799	0.130375	PRISM Secondary	ACH-000661	Melanoma	Uncategorized	Male	WM1799_SKIN	0.112239	56.3341	60	Wt	Wt	Wt	Wt	Mut	Mut	Wt	Mut	Wt
Dabrafenib	Anti-melanoma	sh4	0.0447782	PRISM Secondary	ACH-000441	Melanoma	Metastasis	Female	SH4_SKIN	0.112239	56.3341	60	Wt	Wt	Wt	Wt	Mut	Mut	Wt	Mut	Wt
Dabrafenib	Anti-melanoma	wm266-4	1.16658	PRISM Secondary	ACH-001239	Melanoma	Metastasis	Female	WM2664_SKIN	0.112239	56.3341	60	Wt	Wt	Wt	Wt	Mut	Mut	Wt	Wt	Wt
Dabrafenib	Anti-melanoma	colo 741	17.3244	PRISM Secondary	ACH-000582	Melanoma	Metastasis	Female	COLO741_SKIN	0.112239	56.3341	60	Wt	Wt	Wt	Wt	Mut	Mut	Wt	Mut	Wt
Dabrafenib	Anti-melanoma	colo800	0.503641	PRISM Secondary	ACH-000401	Melanoma	Metastasis	Male	COLO800_SKIN	0.112239	56.3341	60	Wt	Wt	Wt	Wt	Wt	Mut	Wt	Wt	Wt
Dabrafenib	Anti-melanoma	wm88	0.00937731	PRISM Secondary	ACH-000899	Melanoma	Metastasis	Male	WM88_SKIN	0.112239	56.3341	60	Wt	Wt	Wt	Wt	Mut	Mut	Wt	Mut	Wt
Dabrafenib	Anti-melanoma	ipc298	111.816	PRISM Secondary	ACH-000915	Melanoma	Primary	Female	IPC298_SKIN	0.112239	56.3341	60	Wt	Wt	Mut	Wt	Wt	Wt	Mut	Wt	Wt
Dabrafenib	Anti-melanoma	uacc257	0.0889779	PRISM Secondary	ACH-000579	Melanoma	Primary	Unknown	UACC257_SKIN	0.112239	56.3341	60	Wt	Wt	Wt	Wt	Mut	Mut	Wt	Mut	Wt
Dabrafenib	Anti-melanoma	skmel-24	1.45681	PRISM Secondary	ACH-000822	Melanoma	Metastasis	Male	SKMEL24_SKIN	0.112239	56.3341	60	Wt	Wt	Wt	Wt	Mut	Mut	Wt	Mut	Wt
Dabrafenib	Anti-melanoma	wm793	1.54677	PRISM Secondary	ACH-000827	Melanoma	Uncategorized	Male	WM793_SKIN	0.112239	56.3341	60	Mut	Wt	Wt	Wt	Mut	Mut	Wt	Mut	Wt
Dabrafenib	Anti-melanoma	uacc62	0.0517116	PRISM Secondary	ACH-000425	Melanoma	Uncategorized	Unknown	UACC62_SKIN	0.112239	56.3341	60	Wt	Wt	Wt	Wt	Mut	Mut	Wt	Mut	Wt
Dabrafenib	Anti-melanoma	skmel-5	0.839876	PRISM Secondary	ACH-000730	Melanoma	Metastasis	Female	SKMEL5_SKIN	0.112239	56.3341	60	Wt	Wt	Wt	Wt	Mut	Mut	Wt	Mut	Wt
Dabrafenib	Anti-melanoma	malme3m	0.0535946	PRISM Secondary	ACH-000477	Melanoma	Metastasis	Male	MALME3M_SKIN	0.112239	56.3341	60	Wt	Wt	Wt	Wt	Mut	Mut	Wt	Mut	Wt
Dabrafenib	Anti-melanoma	g361	0.925701	PRISM Secondary	ACH-000572	Melanoma	Primary	Male	G361_SKIN	0.112239	56.3341	60	Wt	Wt	Wt	Wt	Mut	Mut	Wt	Mut	Wt
Dabrafenib	Anti-melanoma	colo679	0.0389778	PRISM Secondary	ACH-000805	Melanoma	Metastasis	Female	COLO679_SKIN	0.112239	56.3341	60	Wt	Wt	Wt	Wt	Mut	Mut	Wt	Mut	Wt
Dabrafenib	Anti-melanoma	a375	0.040917	PRISM Secondary	ACH-000219	Melanoma	Primary	Female	A375_SKIN	0.112239	56.3341	60	Wt	Wt	Wt	Wt	Mut	Mut	Wt	Mut	Wt
Dabrafenib	Anti-melanoma	igr37	0.100378	PRISM Secondary	ACH-000650	Melanoma	Metastasis	Male	IGR37_SKIN	0.112239	56.3341	60	Wt	Wt	Wt	Wt	Mut	Mut	Wt	Mut	Wt
Dabrafenib	Anti-melanoma	a2058	5.60836	PRISM Secondary	ACH-000788	Melanoma	Metastasis	Male	A2058_SKIN	0.112239	56.3341	60	Wt	Wt	Wt	Mut	Mut	Mut	Wt	Mut	Wt
Dabrafenib	Anti-melanoma	a101d	0.0452123	PRISM Secondary	ACH-000008	Melanoma	Uncategorized	Male	A101D_SKIN	0.112239	56.3341	60	Wt	Wt	Wt	Wt	Mut	Mut	Wt	Mut	Wt
Dabrafenib	Anti-melanoma	hs 939.t	0.0218645	PRISM Secondary	ACH-000814	Melanoma	Uncategorized	Female	HS939T_SKIN	0.112239	56.3341	60	Wt	Wt	Wt	Wt	Wt	Mut	Wt	Wt	Wt
Dabrafenib	Anti-melanoma	rvh421	0.0396527	PRISM Secondary	ACH-000614	Melanoma	Metastasis	Male	RVH421_SKIN	0.112239	56.3341	60	Wt	Wt	Wt	Wt	Wt	Mut	Wt	Wt	Wt
Dabrafenib	Anti-melanoma	lox imvi	0.0012047	PRISM Secondary	ACH-000750	Melanoma	Metastasis	Male	LOXIMVI_SKIN	0.112239	56.3341	60	Wt	Wt	Wt	Wt	Mut	Mut	Wt	Mut	Wt
Dabrafenib	Anti-melanoma	chl1	2.44775	PRISM Secondary	ACH-001024	Melanoma	Metastasis	Female	CHL1_SKIN	0.112239	56.3341	60	Wt	Wt	Wt	Wt	Wt	Wt	Wt	Wt	Wt
Dabrafenib	Anti-melanoma	cjm	0.131088	PRISM Secondary	ACH-000458	Melanoma	Metastasis	Unknown	CJM_SKIN	0.112239	56.3341	60	Wt	Wt	Wt	Wt	Wt	Wt	Wt	Wt	Wt
Dabrafenib	Anti-melanoma	wm983b	0.0104598	PRISM Secondary	ACH-000765	Melanoma	Metastasis	Male	WM983B_SKIN	0.112239	56.3341	60	Wt	Wt	Wt	Wt	Mut	Mut	Wt	Mut	Wt
Dabrafenib	Anti-melanoma	k029ax	1.06332	PRISM Secondary	ACH-000404	Melanoma	Primary	Unknown	K029AX_SKIN	0.112239	56.3341	60	Wt	Wt	Wt	Wt	Mut	Mut	Wt	Mut	Wt
Dabrafenib	Anti-melanoma	meljuso	0.803081	PRISM Secondary	ACH-000881	Melanoma	Primary	Female	MELJUSO_SKIN	0.112239	56.3341	60	Wt	Wt	Mut	Wt	Wt	Wt	Mut	Wt	Wt
Dabrafenib	Anti-melanoma	skmel-2	4.38412	PRISM Secondary	ACH-001190	Melanoma	Metastasis	Male	SKMEL2_SKIN	0.112239	56.3341	60	Wt	Wt	Mut	Wt	Wt	Wt	Mut	Wt	Wt
Dabrafenib	Anti-melanoma	skmel-3	0.101067	PRISM Secondary	ACH-000423	Melanoma	Metastasis	Female	SKMEL3_SKIN	0.112239	56.3341	60	Wt	Wt	Wt	Wt	Mut	Wt	Wt	Mut	Wt
Dabrafenib	Anti-melanoma	a101d	0.00207885	PRISM Secondary	ACH-000008	Melanoma	Uncategorized	Male	A101D_SKIN	0.112239	56.3341	60	Wt	Wt	Wt	Wt	Mut	Mut	Wt	Mut	Wt
Dabrafenib	Anti-melanoma	a375	0.00134887	PRISM Secondary	ACH-000219	Melanoma	Primary	Female	A375_SKIN	0.112239	56.3341	60	Wt	Wt	Wt	Wt	Mut	Mut	Wt	Mut	Wt
Dabrafenib	Anti-melanoma	ht144	0.0166002	PRISM Secondary	ACH-000322	Melanoma	Metastasis	Male	HT144_SKIN	0.112239	56.3341	60	Wt	Wt	Wt	Wt	Mut	Mut	Wt	Mut	Wt
Dabrafenib	Anti-melanoma	colo800	0.0205084	PRISM Secondary	ACH-000401	Melanoma	Metastasis	Male	COLO800_SKIN	0.112239	56.3341	60	Wt	Wt	Wt	Wt	Wt	Mut	Wt	Wt	Wt
Dabrafenib	Anti-melanoma	k029ax	0.00830083	PRISM Secondary	ACH-000404	Melanoma	Primary	Unknown	K029AX_SKIN	0.112239	56.3341	60	Wt	Wt	Wt	Wt	Mut	Mut	Wt	Mut	Wt
Dabrafenib	Anti-melanoma	uacc62	0.00446564	PRISM Secondary	ACH-000425	Melanoma	Uncategorized	Unknown	UACC62_SKIN	0.112239	56.3341	60	Wt	Wt	Wt	Wt	Mut	Mut	Wt	Mut	Wt
Dabrafenib	Anti-melanoma	sh4	0.00321674	PRISM Secondary	ACH-000441	Melanoma	Metastasis	Female	SH4_SKIN	0.112239	56.3341	60	Wt	Wt	Wt	Wt	Mut	Mut	Wt	Mut	Wt
Dabrafenib	Anti-melanoma	melho	0.00251661	PRISM Secondary	ACH-000450	Melanoma	Primary	Female	MELHO_SKIN	0.112239	56.3341	60	Wt	Wt	Wt	Wt	Mut	Mut	Wt	Mut	Wt
Dabrafenib	Anti-melanoma	cjm	0.0243258	PRISM Secondary	ACH-000458	Melanoma	Metastasis	Unknown	CJM_SKIN	0.112239	56.3341	60	Wt	Wt	Wt	Wt	Wt	Wt	Wt	Wt	Wt
Dabrafenib	Anti-melanoma	malme3m	0.00366796	PRISM Secondary	ACH-000477	Melanoma	Metastasis	Male	MALME3M_SKIN	0.112239	56.3341	60	Wt	Wt	Wt	Wt	Mut	Mut	Wt	Mut	Wt
Dabrafenib	Anti-melanoma	uacc257	0.00378131	PRISM Secondary	ACH-000579	Melanoma	Primary	Unknown	UACC257_SKIN	0.112239	56.3341	60	Wt	Wt	Wt	Wt	Mut	Mut	Wt	Mut	Wt
Dabrafenib	Anti-melanoma	rvh421	0.00558	PRISM Secondary	ACH-000614	Melanoma	Metastasis	Male	RVH421_SKIN	0.112239	56.3341	60	Wt	Wt	Wt	Wt	Wt	Mut	Wt	Wt	Wt
Dabrafenib	Anti-melanoma	hs 944.t	0.171738	PRISM Secondary	ACH-000632	Melanoma	Metastasis	Male	HS944T_SKIN	0.112239	56.3341	60	Wt	Wt	Mut	Wt	Wt	Wt	Mut	Wt	Wt
Dabrafenib	Anti-melanoma	igr37	0.00970875	PRISM Secondary	ACH-000650	Melanoma	Metastasis	Male	IGR37_SKIN	0.112239	56.3341	60	Wt	Wt	Wt	Wt	Mut	Mut	Wt	Mut	Wt
Dabrafenib	Anti-melanoma	wm1799	0.101884	PRISM Secondary	ACH-000661	Melanoma	Uncategorized	Male	WM1799_SKIN	0.112239	56.3341	60	Wt	Wt	Wt	Wt	Mut	Mut	Wt	Mut	Wt
Dabrafenib	Anti-melanoma	lox imvi	0.0291786	PRISM Secondary	ACH-000750	Melanoma	Metastasis	Male	LOXIMVI_SKIN	0.112239	56.3341	60	Wt	Wt	Wt	Wt	Mut	Mut	Wt	Mut	Wt
Dabrafenib	Anti-melanoma	wm983b	0.640518	PRISM Secondary	ACH-000765	Melanoma	Metastasis	Male	WM983B_SKIN	0.112239	56.3341	60	Wt	Wt	Wt	Wt	Mut	Mut	Wt	Mut	Wt
Dabrafenib	Anti-melanoma	colo679	0.00487556	PRISM Secondary	ACH-000805	Melanoma	Metastasis	Female	COLO679_SKIN	0.112239	56.3341	60	Wt	Wt	Wt	Wt	Mut	Mut	Wt	Mut	Wt
Dabrafenib	Anti-melanoma	hs 939.t	0.00185816	PRISM Secondary	ACH-000814	Melanoma	Uncategorized	Female	HS939T_SKIN	0.112239	56.3341	60	Wt	Wt	Wt	Wt	Wt	Mut	Wt	Wt	Wt
Dabrafenib	Anti-melanoma	skmel-24	0.200924	PRISM Secondary	ACH-000822	Melanoma	Metastasis	Male	SKMEL24_SKIN	0.112239	56.3341	60	Wt	Wt	Wt	Wt	Mut	Mut	Wt	Mut	Wt
Dabrafenib	Anti-melanoma	igr1	0.529099	PRISM Secondary	ACH-000882	Melanoma	Metastasis	Male	IGR1_SKIN	0.112239	56.3341	60	Wt	Wt	Wt	Wt	Wt	Mut	Wt	Wt	Wt
Dabrafenib	Anti-melanoma	wm88	0.00177774	PRISM Secondary	ACH-000899	Melanoma	Metastasis	Male	WM88_SKIN	0.112239	56.3341	60	Wt	Wt	Wt	Wt	Mut	Mut	Wt	Mut	Wt
Dabrafenib	Anti-melanoma	wm266-4	0.0156869	PRISM Secondary	ACH-001239	Melanoma	Metastasis	Female	WM2664_SKIN	0.112239	56.3341	60	Wt	Wt	Wt	Wt	Mut	Mut	Wt	Wt	Wt
Dabrafenib	Anti-melanoma	cp50mel-b	0.0228446	GDSC1000	ACH-002096	Melanoma	Uncategorized	Unknown	CP50MELB_SKIN	0.112239	56.3341	60					Mut
Dabrafenib	Anti-melanoma	cp66mel	41.1166	GDSC1000	ACH-002097	Melanoma	Uncategorized	Unknown	CP66MEL_SKIN	0.112239	56.3341	60					Wt
Dabrafenib	Anti-melanoma	lb2518mel	61.4967	GDSC1000	ACH-002152	Melanoma	Uncategorized	Unknown	LB2518MEL_SKIN	0.112239	56.3341	60					Wt
Dabrafenib	Anti-melanoma	lb373mel-d	207.948	GDSC1000	ACH-002153	Melanoma	Uncategorized	Unknown	LB373MELD_SKIN	0.112239	56.3341	60					Wt
Dabrafenib	Anti-melanoma	mz7mel	0.10779	GDSC1000	ACH-002166	Melanoma	Metastasis	Unknown	MZ7MEL_SKIN	0.112239	56.3341	60					Mut
Dabrafenib	Anti-melanoma	skmel-28	0.0414369	GDSC1000	ACH-000615	Melanoma	Uncategorized	Male	SKMEL28_SKIN	0.112239	56.3341	60	Mut	Wt	Wt	Wt	Mut	Mut	Wt	Mut	Wt
Dabrafenib	Anti-melanoma	skmel-2	2.64399	GDSC1000	ACH-001190	Melanoma	Metastasis	Male	SKMEL2_SKIN	0.112239	56.3341	60	Wt	Wt	Mut	Wt	Wt	Wt	Mut	Wt	Wt
Dabrafenib	Anti-melanoma	skmel-5	0.246289	GDSC1000	ACH-000730	Melanoma	Metastasis	Female	SKMEL5_SKIN	0.112239	56.3341	60	Wt	Wt	Wt	Wt	Mut	Mut	Wt	Mut	Wt
Dabrafenib	Anti-melanoma	m14	0.0223228	GDSC1000	ACH-002159	Melanoma, amelanotic	Metastasis	Unknown	M14_SKIN	0.112239	56.3341	60			Wt		Mut
Dabrafenib	Anti-melanoma	uacc62	0.0316766	GDSC1000	ACH-000425	Melanoma	Uncategorized	Unknown	UACC62_SKIN	0.112239	56.3341	60	Wt	Wt	Wt	Wt	Mut	Mut	Wt	Mut	Wt
Dabrafenib	Anti-melanoma	uacc257	0.0351927	GDSC1000	ACH-000579	Melanoma	Primary	Unknown	UACC257_SKIN	0.112239	56.3341	60	Wt	Wt	Wt	Wt	Mut	Mut	Wt	Mut	Wt
Dabrafenib	Anti-melanoma	a375	0.0128373	GDSC1000	ACH-000219	Melanoma	Primary	Female	A375_SKIN	0.112239	56.3341	60	Wt	Wt	Wt	Wt	Mut	Mut	Wt	Mut	Wt
Dabrafenib	Anti-melanoma	colo800	41.9539	GDSC1000	ACH-000401	Melanoma	Metastasis	Male	COLO800_SKIN	0.112239	56.3341	60	Wt	Wt	Wt	Wt	Wt	Mut	Wt	Wt	Wt
Dabrafenib	Anti-melanoma	colo679	0.0427309	GDSC1000	ACH-000805	Melanoma	Metastasis	Female	COLO679_SKIN	0.112239	56.3341	60	Wt	Wt	Wt	Wt	Mut	Mut	Wt	Mut	Wt
Dabrafenib	Anti-melanoma	c32	0.0128502	GDSC1000	ACH-000580	Melanoma, amelanotic	Primary	Male	C32_SKIN	0.112239	56.3341	60	Wt	Wt	Wt	Wt	Mut	Mut	Wt	Mut	Wt
Dabrafenib	Anti-melanoma	g361	0.0412188	GDSC1000	ACH-000572	Melanoma	Primary	Male	G361_SKIN	0.112239	56.3341	60	Wt	Wt	Wt	Wt	Mut	Mut	Wt	Mut	Wt
Dabrafenib	Anti-melanoma	hmvii	2.99271	GDSC1000	ACH-002040	Melanoma	Primary	Female	HMVII_SKIN	0.112239	56.3341	60					Mut
Dabrafenib	Anti-melanoma	ht144	0.10085	GDSC1000	ACH-000322	Melanoma	Metastasis	Male	HT144_SKIN	0.112239	56.3341	60	Wt	Wt	Wt	Wt	Mut	Mut	Wt	Mut	Wt
Dabrafenib	Anti-melanoma	istmel1	0.492499	GDSC1000	ACH-002143	Melanoma	Uncategorized	Unknown	ISTMEL1_SKIN	0.112239	56.3341	60					Mut
Dabrafenib	Anti-melanoma	melho	0.0181777	GDSC1000	ACH-000450	Melanoma	Primary	Female	MELHO_SKIN	0.112239	56.3341	60	Wt	Wt	Wt	Wt	Mut	Mut	Wt	Mut	Wt
Dabrafenib	Anti-melanoma	meljuso	19.6713	GDSC1000	ACH-000881	Melanoma	Primary	Female	MELJUSO_SKIN	0.112239	56.3341	60	Wt	Wt	Mut	Wt	Wt	Wt	Mut	Wt	Wt
Dabrafenib	Anti-melanoma	mewo	19.996	GDSC1000	ACH-000987	Melanoma	Metastasis	Male	MEWO_SKIN	0.112239	56.3341	60	Wt	Wt	Wt	Wt	Wt	Wt	Wt	Wt	Wt
Dabrafenib	Anti-melanoma	rvh421	0.433746	GDSC1000	ACH-000614	Melanoma	Metastasis	Male	RVH421_SKIN	0.112239	56.3341	60	Wt	Wt	Wt	Wt	Wt	Mut	Wt	Wt	Wt
Dabrafenib	Anti-melanoma	sh4	0.0156912	GDSC1000	ACH-000441	Melanoma	Metastasis	Female	SH4_SKIN	0.112239	56.3341	60	Wt	Wt	Wt	Wt	Mut	Mut	Wt	Mut	Wt
Dabrafenib	Anti-melanoma	skmel-1	0.0437686	GDSC1000	ACH-000465	Melanoma	Metastasis	Male	SKMEL1_SKIN	0.112239	56.3341	60	Wt	Wt	Wt	Wt	Mut	Mut	Wt	Mut	Wt
Dabrafenib	Anti-melanoma	skmel-3	0.102498	GDSC1000	ACH-000423	Melanoma	Metastasis	Female	SKMEL3_SKIN	0.112239	56.3341	60	Wt	Wt	Wt	Wt	Mut	Wt	Wt	Mut	Wt
Dabrafenib	Anti-melanoma	skmel-24	0.0785385	GDSC1000	ACH-000822	Melanoma	Metastasis	Male	SKMEL24_SKIN	0.112239	56.3341	60	Wt	Wt	Wt	Wt	Mut	Mut	Wt	Mut	Wt
Dabrafenib	Anti-melanoma	skmel-30	25.2922	GDSC1000	ACH-000810	Melanoma	Metastasis	Male	SKMEL30_SKIN	0.112239	56.3341	60	Wt	Wt	Mut	Wt	Mut	Wt	Mut	Wt	Wt
Dabrafenib	Anti-melanoma	skmel-31	69.7694	GDSC1000	ACH-000640	Melanoma	Primary	Female	SKMEL31_SKIN	0.112239	56.3341	60	Wt	Wt	Wt	Wt	Wt	Wt	Wt	Wt	Wt
Dabrafenib	Anti-melanoma	chl1	0.952525	GDSC1000	ACH-001024	Melanoma	Metastasis	Female	CHL1_SKIN	0.112239	56.3341	60	Wt	Wt	Wt	Wt	Wt	Wt	Wt	Wt	Wt
Dabrafenib	Anti-melanoma	a101d	0.0650865	GDSC1000	ACH-000008	Melanoma	Uncategorized	Male	A101D_SKIN	0.112239	56.3341	60	Wt	Wt	Wt	Wt	Mut	Mut	Wt	Mut	Wt
Dabrafenib	Anti-melanoma	gak	11.4541	GDSC1000	ACH-002120	Melanoma	Metastasis	Unknown	GAK_SKIN	0.112239	56.3341	60			Wt		Wt
Dabrafenib	Anti-melanoma	mmacsf	0.00929548	GDSC1000	ACH-002162	Melanoma	Uncategorized	Unknown	MMACSF_SKIN	0.112239	56.3341	60					Mut
Dabrafenib	Anti-melanoma	vmrcmelg	37.7279	GDSC1000	ACH-001704	Melanoma	Primary	Male	VMRCMELG_SKIN	0.112239	56.3341	60					Mut
Dabrafenib	Anti-melanoma	colo783	0.106887	GDSC1000	ACH-000812	Melanoma	Metastasis	Female	COLO783_SKIN	0.112239	56.3341	60	Wt	Wt	Wt	Wt	Mut	Mut	Wt	Mut	Wt
Dabrafenib	Anti-melanoma	gmel	0.0100291	GDSC1000	ACH-002121	Melanoma	Uncategorized	Unknown	GMEL_SKIN	0.112239	56.3341	60					Mut
Dabrafenib	Anti-melanoma	igr37	0.0111414	GDSC1000	ACH-000650	Melanoma	Metastasis	Male	IGR37_SKIN	0.112239	56.3341	60	Wt	Wt	Wt	Wt	Mut	Mut	Wt	Mut	Wt
Dabrafenib	Anti-melanoma	wm278	0.481188	GDSC1000	ACH-002206	Melanoma	Uncategorized	Unknown	WM278_SKIN	0.112239	56.3341	60					Mut
Dabrafenib	Anti-melanoma	k2	0.0409058	GDSC1000	ACH-002147	Melanoma	Uncategorized	Unknown	K2_SKIN	0.112239	56.3341	60					Mut
Dabrafenib	Anti-melanoma	wm1552c	6.08189	GDSC1000	ACH-002205	Melanoma	Uncategorized	Unknown	WM1552C_SKIN	0.112239	56.3341	60					Mut
Dabrafenib	Anti-melanoma	wm35	0.0242022	GDSC1000	ACH-002207	Melanoma	Uncategorized	Unknown	WM35_SKIN	0.112239	56.3341	60					Mut
Dabrafenib	Anti-melanoma	cp50mel-b	0.0124853	GDSC2000	ACH-002096	Melanoma	Uncategorized	Unknown	CP50MELB_SKIN	0.112239	56.3341	60					Mut
Dabrafenib	Anti-melanoma	cp66mel	25.0135	GDSC2000	ACH-002097	Melanoma	Uncategorized	Unknown	CP66MEL_SKIN	0.112239	56.3341	60					Wt
Dabrafenib	Anti-melanoma	lb2518mel	172.648	GDSC2000	ACH-002152	Melanoma	Uncategorized	Unknown	LB2518MEL_SKIN	0.112239	56.3341	60					Wt
Dabrafenib	Anti-melanoma	lb373mel-d	269.864	GDSC2000	ACH-002153	Melanoma	Uncategorized	Unknown	LB373MELD_SKIN	0.112239	56.3341	60					Wt
Dabrafenib	Anti-melanoma	mz7mel	0.161506	GDSC2000	ACH-002166	Melanoma	Metastasis	Unknown	MZ7MEL_SKIN	0.112239	56.3341	60					Mut
Dabrafenib	Anti-melanoma	skmel-28	0.0118076	GDSC2000	ACH-000615	Melanoma	Uncategorized	Male	SKMEL28_SKIN	0.112239	56.3341	60	Mut	Wt	Wt	Wt	Mut	Mut	Wt	Mut	Wt
Dabrafenib	Anti-melanoma	skmel-2	238.059	GDSC2000	ACH-001190	Melanoma	Metastasis	Male	SKMEL2_SKIN	0.112239	56.3341	60	Wt	Wt	Mut	Wt	Wt	Wt	Mut	Wt	Wt
Dabrafenib	Anti-melanoma	skmel-5	6.832	GDSC2000	ACH-000730	Melanoma	Metastasis	Female	SKMEL5_SKIN	0.112239	56.3341	60	Wt	Wt	Wt	Wt	Mut	Mut	Wt	Mut	Wt
Dabrafenib	Anti-melanoma	m14	0.0284635	GDSC2000	ACH-002159	Melanoma, amelanotic	Metastasis	Unknown	M14_SKIN	0.112239	56.3341	60			Wt		Mut
Dabrafenib	Anti-melanoma	uacc62	0.0460898	GDSC2000	ACH-000425	Melanoma	Uncategorized	Unknown	UACC62_SKIN	0.112239	56.3341	60	Wt	Wt	Wt	Wt	Mut	Mut	Wt	Mut	Wt
Dabrafenib	Anti-melanoma	uacc257	0.964356	GDSC2000	ACH-000579	Melanoma	Primary	Unknown	UACC257_SKIN	0.112239	56.3341	60	Wt	Wt	Wt	Wt	Mut	Mut	Wt	Mut	Wt
Dabrafenib	Anti-melanoma	a2058	76.6175	GDSC2000	ACH-000788	Melanoma	Metastasis	Male	A2058_SKIN	0.112239	56.3341	60	Wt	Wt	Wt	Mut	Mut	Mut	Wt	Mut	Wt
Dabrafenib	Anti-melanoma	a375	0.0315041	GDSC2000	ACH-000219	Melanoma	Primary	Female	A375_SKIN	0.112239	56.3341	60	Wt	Wt	Wt	Wt	Mut	Mut	Wt	Mut	Wt
Dabrafenib	Anti-melanoma	colo800	0.112239	GDSC2000	ACH-000401	Melanoma	Metastasis	Male	COLO800_SKIN	0.112239	56.3341	60	Wt	Wt	Wt	Wt	Wt	Mut	Wt	Wt	Wt
Dabrafenib	Anti-melanoma	colo679	0.110698	GDSC2000	ACH-000805	Melanoma	Metastasis	Female	COLO679_SKIN	0.112239	56.3341	60	Wt	Wt	Wt	Wt	Mut	Mut	Wt	Mut	Wt
Dabrafenib	Anti-melanoma	c32	0.0347982	GDSC2000	ACH-000580	Melanoma, amelanotic	Primary	Male	C32_SKIN	0.112239	56.3341	60	Wt	Wt	Wt	Wt	Mut	Mut	Wt	Mut	Wt
Dabrafenib	Anti-melanoma	g361	0.521853	GDSC2000	ACH-000572	Melanoma	Primary	Male	G361_SKIN	0.112239	56.3341	60	Wt	Wt	Wt	Wt	Mut	Mut	Wt	Mut	Wt
Dabrafenib	Anti-melanoma	hmvii	14.5247	GDSC2000	ACH-002040	Melanoma	Primary	Female	HMVII_SKIN	0.112239	56.3341	60					Mut
Dabrafenib	Anti-melanoma	ht144	0.0461742	GDSC2000	ACH-000322	Melanoma	Metastasis	Male	HT144_SKIN	0.112239	56.3341	60	Wt	Wt	Wt	Wt	Mut	Mut	Wt	Mut	Wt
Dabrafenib	Anti-melanoma	igr1	7.36624	GDSC2000	ACH-000882	Melanoma	Metastasis	Male	IGR1_SKIN	0.112239	56.3341	60	Wt	Wt	Wt	Wt	Wt	Mut	Wt	Wt	Wt
Dabrafenib	Anti-melanoma	ipc298	9.62693	GDSC2000	ACH-000915	Melanoma	Primary	Female	IPC298_SKIN	0.112239	56.3341	60	Wt	Wt	Mut	Wt	Wt	Wt	Mut	Wt	Wt
Dabrafenib	Anti-melanoma	istmel1	34.4835	GDSC2000	ACH-002143	Melanoma	Uncategorized	Unknown	ISTMEL1_SKIN	0.112239	56.3341	60					Mut
Dabrafenib	Anti-melanoma	melho	0.0729206	GDSC2000	ACH-000450	Melanoma	Primary	Female	MELHO_SKIN	0.112239	56.3341	60	Wt	Wt	Wt	Wt	Mut	Mut	Wt	Mut	Wt
Dabrafenib	Anti-melanoma	meljuso	74.4956	GDSC2000	ACH-000881	Melanoma	Primary	Female	MELJUSO_SKIN	0.112239	56.3341	60	Wt	Wt	Mut	Wt	Wt	Wt	Mut	Wt	Wt
Dabrafenib	Anti-melanoma	mewo	421.217	GDSC2000	ACH-000987	Melanoma	Metastasis	Male	MEWO_SKIN	0.112239	56.3341	60	Wt	Wt	Wt	Wt	Wt	Wt	Wt	Wt	Wt
Dabrafenib	Anti-melanoma	rvh421	22.8924	GDSC2000	ACH-000614	Melanoma	Metastasis	Male	RVH421_SKIN	0.112239	56.3341	60	Wt	Wt	Wt	Wt	Wt	Mut	Wt	Wt	Wt
Dabrafenib	Anti-melanoma	sh4	0.0431314	GDSC2000	ACH-000441	Melanoma	Metastasis	Female	SH4_SKIN	0.112239	56.3341	60	Wt	Wt	Wt	Wt	Mut	Mut	Wt	Mut	Wt
Dabrafenib	Anti-melanoma	skmel-1	0.484371	GDSC2000	ACH-000465	Melanoma	Metastasis	Male	SKMEL1_SKIN	0.112239	56.3341	60	Wt	Wt	Wt	Wt	Mut	Mut	Wt	Mut	Wt
Dabrafenib	Anti-melanoma	skmel-3	2.06142	GDSC2000	ACH-000423	Melanoma	Metastasis	Female	SKMEL3_SKIN	0.112239	56.3341	60	Wt	Wt	Wt	Wt	Mut	Wt	Wt	Mut	Wt
Dabrafenib	Anti-melanoma	skmel-24	1.44374	GDSC2000	ACH-000822	Melanoma	Metastasis	Male	SKMEL24_SKIN	0.112239	56.3341	60	Wt	Wt	Wt	Wt	Mut	Mut	Wt	Mut	Wt
Dabrafenib	Anti-melanoma	skmel-30	102.032	GDSC2000	ACH-000810	Melanoma	Metastasis	Male	SKMEL30_SKIN	0.112239	56.3341	60	Wt	Wt	Mut	Wt	Mut	Wt	Mut	Wt	Wt
Dabrafenib	Anti-melanoma	skmel-31	32.8298	GDSC2000	ACH-000640	Melanoma	Primary	Female	SKMEL31_SKIN	0.112239	56.3341	60	Wt	Wt	Wt	Wt	Wt	Wt	Wt	Wt	Wt
Dabrafenib	Anti-melanoma	wm115	3.09897	GDSC2000	ACH-000304	Melanoma	Metastasis	Female	WM115_SKIN	0.112239	56.3341	60	Wt	Wt	Wt	Wt	Mut	Mut	Wt	Wt	Wt
Dabrafenib	Anti-melanoma	chl1	154.968	GDSC2000	ACH-001024	Melanoma	Metastasis	Female	CHL1_SKIN	0.112239	56.3341	60	Wt	Wt	Wt	Wt	Wt	Wt	Wt	Wt	Wt
Dabrafenib	Anti-melanoma	rpmi7951	97.674	GDSC2000	ACH-000348	Melanoma	Metastasis	Female	RPMI7951_SKIN	0.112239	56.3341	60	Wt	Wt	Wt	Wt	Mut	Mut	Wt	Mut	Wt
Dabrafenib	Anti-melanoma	a101d	0.354609	GDSC2000	ACH-000008	Melanoma	Uncategorized	Male	A101D_SKIN	0.112239	56.3341	60	Wt	Wt	Wt	Wt	Mut	Mut	Wt	Mut	Wt
Dabrafenib	Anti-melanoma	gak	65.1541	GDSC2000	ACH-002120	Melanoma	Metastasis	Unknown	GAK_SKIN	0.112239	56.3341	60			Wt		Wt
Dabrafenib	Anti-melanoma	mmacsf	2.42838	GDSC2000	ACH-002162	Melanoma	Uncategorized	Unknown	MMACSF_SKIN	0.112239	56.3341	60					Mut
Dabrafenib	Anti-melanoma	vmrcmelg	159.558	GDSC2000	ACH-001704	Melanoma	Primary	Male	VMRCMELG_SKIN	0.112239	56.3341	60					Mut
Dabrafenib	Anti-melanoma	mz2mel	30.0815	GDSC2000	ACH-002165	Melanoma	Uncategorized	Unknown	MZ2MEL_SKIN	0.112239	56.3341	60					Wt
Dabrafenib	Anti-melanoma	gmel	0.0105776	GDSC2000	ACH-002121	Melanoma	Uncategorized	Unknown	GMEL_SKIN	0.112239	56.3341	60					Mut
Dabrafenib	Anti-melanoma	igr37	0.0403448	GDSC2000	ACH-000650	Melanoma	Metastasis	Male	IGR37_SKIN	0.112239	56.3341	60	Wt	Wt	Wt	Wt	Mut	Mut	Wt	Mut	Wt
Dabrafenib	Anti-melanoma	wm278	2.7651	GDSC2000	ACH-002206	Melanoma	Uncategorized	Unknown	WM278_SKIN	0.112239	56.3341	60					Mut
Dabrafenib	Anti-melanoma	k2	0.0742719	GDSC2000	ACH-002147	Melanoma	Uncategorized	Unknown	K2_SKIN	0.112239	56.3341	60					Mut
Dabrafenib	Anti-melanoma	wm1552c	22.0046	GDSC2000	ACH-002205	Melanoma	Uncategorized	Unknown	WM1552C_SKIN	0.112239	56.3341	60					Mut
Dabrafenib	Anti-melanoma	wm35	0.0698417	GDSC2000	ACH-002207	Melanoma	Uncategorized	Unknown	WM35_SKIN	0.112239	56.3341	60					Mut
Dacarbazine	Anti-melanoma	mewo	2.09622	PRISM Secondary	ACH-000987	Melanoma	Metastasis	Male	MEWO_SKIN	238.732	289.365	33	Wt	Wt	Wt	Wt	Wt	Wt	Wt	Wt	Wt
Dacarbazine	Anti-melanoma	wm1799	2.96033	PRISM Secondary	ACH-000661	Melanoma	Uncategorized	Male	WM1799_SKIN	238.732	289.365	33	Wt	Wt	Wt	Wt	Mut	Mut	Wt	Mut	Wt
Dacarbazine	Anti-melanoma	ht144	0.777194	PRISM Secondary	ACH-000322	Melanoma	Metastasis	Male	HT144_SKIN	238.732	289.365	33	Wt	Wt	Wt	Wt	Mut	Mut	Wt	Mut	Wt
Dacarbazine	Anti-melanoma	colo800	3.36001	PRISM Secondary	ACH-000401	Melanoma	Metastasis	Male	COLO800_SKIN	238.732	289.365	33	Wt	Wt	Wt	Wt	Wt	Mut	Wt	Wt	Wt
Dacarbazine	Anti-melanoma	ipc298	2.62305	PRISM Secondary	ACH-000915	Melanoma	Primary	Female	IPC298_SKIN	238.732	289.365	33	Wt	Wt	Mut	Wt	Wt	Wt	Mut	Wt	Wt
Dacarbazine	Anti-melanoma	uacc257	9.9688	PRISM Secondary	ACH-000579	Melanoma	Primary	Unknown	UACC257_SKIN	238.732	289.365	33	Wt	Wt	Wt	Wt	Mut	Mut	Wt	Mut	Wt
Dacarbazine	Anti-melanoma	uacc62	2.73403	PRISM Secondary	ACH-000425	Melanoma	Uncategorized	Unknown	UACC62_SKIN	238.732	289.365	33	Wt	Wt	Wt	Wt	Mut	Mut	Wt	Mut	Wt
Dacarbazine	Anti-melanoma	skmel-5	1.02665	PRISM Secondary	ACH-000730	Melanoma	Metastasis	Female	SKMEL5_SKIN	238.732	289.365	33	Wt	Wt	Wt	Wt	Mut	Mut	Wt	Mut	Wt
Dacarbazine	Anti-melanoma	igr37	26.6037	PRISM Secondary	ACH-000650	Melanoma	Metastasis	Male	IGR37_SKIN	238.732	289.365	33	Wt	Wt	Wt	Wt	Mut	Mut	Wt	Mut	Wt
Dacarbazine	Anti-melanoma	a2058	5.72815	PRISM Secondary	ACH-000788	Melanoma	Metastasis	Male	A2058_SKIN	238.732	289.365	33	Wt	Wt	Wt	Mut	Mut	Mut	Wt	Mut	Wt
Dacarbazine	Anti-melanoma	a101d	3.84485	PRISM Secondary	ACH-000008	Melanoma	Uncategorized	Male	A101D_SKIN	238.732	289.365	33	Wt	Wt	Wt	Wt	Mut	Mut	Wt	Mut	Wt
Dacarbazine	Anti-melanoma	chl1	2.2265	PRISM Secondary	ACH-001024	Melanoma	Metastasis	Female	CHL1_SKIN	238.732	289.365	33	Wt	Wt	Wt	Wt	Wt	Wt	Wt	Wt	Wt
Dacarbazine	Anti-melanoma	cjm	4.7353	PRISM Secondary	ACH-000458	Melanoma	Metastasis	Unknown	CJM_SKIN	238.732	289.365	33	Wt	Wt	Wt	Wt	Wt	Wt	Wt	Wt	Wt
Dacarbazine	Anti-melanoma	colo783	5.66688	PRISM Secondary	ACH-000812	Melanoma	Metastasis	Female	COLO783_SKIN	238.732	289.365	33	Wt	Wt	Wt	Wt	Mut	Mut	Wt	Mut	Wt
Dacarbazine	Anti-melanoma	cp66mel	467.489	GDSC2000	ACH-002097	Melanoma	Uncategorized	Unknown	CP66MEL_SKIN	238.732	289.365	33					Wt
Dacarbazine	Anti-melanoma	skmel-2	260.36	GDSC2000	ACH-001190	Melanoma	Metastasis	Male	SKMEL2_SKIN	238.732	289.365	33	Wt	Wt	Mut	Wt	Wt	Wt	Mut	Wt	Wt
Dacarbazine	Anti-melanoma	skmel-5	337.475	GDSC2000	ACH-000730	Melanoma	Metastasis	Female	SKMEL5_SKIN	238.732	289.365	33	Wt	Wt	Wt	Wt	Mut	Mut	Wt	Mut	Wt
Dacarbazine	Anti-melanoma	m14	166.754	GDSC2000	ACH-002159	Melanoma, amelanotic	Metastasis	Unknown	M14_SKIN	238.732	289.365	33			Wt		Mut
Dacarbazine	Anti-melanoma	uacc62	629.515	GDSC2000	ACH-000425	Melanoma	Uncategorized	Unknown	UACC62_SKIN	238.732	289.365	33	Wt	Wt	Wt	Wt	Mut	Mut	Wt	Mut	Wt
Dacarbazine	Anti-melanoma	uacc257	1061.12	GDSC2000	ACH-000579	Melanoma	Primary	Unknown	UACC257_SKIN	238.732	289.365	33	Wt	Wt	Wt	Wt	Mut	Mut	Wt	Mut	Wt
Dacarbazine	Anti-melanoma	a2058	351.323	GDSC2000	ACH-000788	Melanoma	Metastasis	Male	A2058_SKIN	238.732	289.365	33	Wt	Wt	Wt	Mut	Mut	Mut	Wt	Mut	Wt
Dacarbazine	Anti-melanoma	a375	626.925	GDSC2000	ACH-000219	Melanoma	Primary	Female	A375_SKIN	238.732	289.365	33	Wt	Wt	Wt	Wt	Mut	Mut	Wt	Mut	Wt
Dacarbazine	Anti-melanoma	colo679	695.324	GDSC2000	ACH-000805	Melanoma	Metastasis	Female	COLO679_SKIN	238.732	289.365	33	Wt	Wt	Wt	Wt	Mut	Mut	Wt	Mut	Wt
Dacarbazine	Anti-melanoma	c32	473.69	GDSC2000	ACH-000580	Melanoma, amelanotic	Primary	Male	C32_SKIN	238.732	289.365	33	Wt	Wt	Wt	Wt	Mut	Mut	Wt	Mut	Wt
Dacarbazine	Anti-melanoma	g361	340.542	GDSC2000	ACH-000572	Melanoma	Primary	Male	G361_SKIN	238.732	289.365	33	Wt	Wt	Wt	Wt	Mut	Mut	Wt	Mut	Wt
Dacarbazine	Anti-melanoma	hmvii	228.694	GDSC2000	ACH-002040	Melanoma	Primary	Female	HMVII_SKIN	238.732	289.365	33					Mut
Dacarbazine	Anti-melanoma	ht144	174.134	GDSC2000	ACH-000322	Melanoma	Metastasis	Male	HT144_SKIN	238.732	289.365	33	Wt	Wt	Wt	Wt	Mut	Mut	Wt	Mut	Wt
Dacarbazine	Anti-melanoma	igr1	269.264	GDSC2000	ACH-000882	Melanoma	Metastasis	Male	IGR1_SKIN	238.732	289.365	33	Wt	Wt	Wt	Wt	Wt	Mut	Wt	Wt	Wt
Dacarbazine	Anti-melanoma	meljuso	252.643	GDSC2000	ACH-000881	Melanoma	Primary	Female	MELJUSO_SKIN	238.732	289.365	33	Wt	Wt	Mut	Wt	Wt	Wt	Mut	Wt	Wt
Dacarbazine	Anti-melanoma	sh4	461.471	GDSC2000	ACH-000441	Melanoma	Metastasis	Female	SH4_SKIN	238.732	289.365	33	Wt	Wt	Wt	Wt	Mut	Mut	Wt	Mut	Wt
Dacarbazine	Anti-melanoma	skmel-24	926.749	GDSC2000	ACH-000822	Melanoma	Metastasis	Male	SKMEL24_SKIN	238.732	289.365	33	Wt	Wt	Wt	Wt	Mut	Mut	Wt	Mut	Wt
Dacarbazine	Anti-melanoma	wm115	575.174	GDSC2000	ACH-000304	Melanoma	Metastasis	Female	WM115_SKIN	238.732	289.365	33	Wt	Wt	Wt	Wt	Mut	Mut	Wt	Wt	Wt
Dacarbazine	Anti-melanoma	chl1	336.733	GDSC2000	ACH-001024	Melanoma	Metastasis	Female	CHL1_SKIN	238.732	289.365	33	Wt	Wt	Wt	Wt	Wt	Wt	Wt	Wt	Wt
Dacarbazine	Anti-melanoma	rpmi7951	350.475	GDSC2000	ACH-000348	Melanoma	Metastasis	Female	RPMI7951_SKIN	238.732	289.365	33	Wt	Wt	Wt	Wt	Mut	Mut	Wt	Mut	Wt
Dacarbazine	Anti-melanoma	a101d	691.489	GDSC2000	ACH-000008	Melanoma	Uncategorized	Male	A101D_SKIN	238.732	289.365	33	Wt	Wt	Wt	Wt	Mut	Mut	Wt	Mut	Wt
Dacarbazine	Anti-melanoma	gak	238.732	GDSC2000	ACH-002120	Melanoma	Metastasis	Unknown	GAK_SKIN	238.732	289.365	33			Wt		Wt
Dacarbazine	Anti-melanoma	gmel	54.0478	GDSC2000	ACH-002121	Melanoma	Uncategorized	Unknown	GMEL_SKIN	238.732	289.365	33					Mut
Dacarbazine	Anti-melanoma	igr37	148.316	GDSC2000	ACH-000650	Melanoma	Metastasis	Male	IGR37_SKIN	238.732	289.365	33	Wt	Wt	Wt	Wt	Mut	Mut	Wt	Mut	Wt
Dacarbazine	Anti-melanoma	wm278	884.21	GDSC2000	ACH-002206	Melanoma	Uncategorized	Unknown	WM278_SKIN	238.732	289.365	33					Mut
Dacarbazine	Anti-melanoma	wm1552c	227.233	GDSC2000	ACH-002205	Melanoma	Uncategorized	Unknown	WM1552C_SKIN	238.732	289.365	33					Mut
Dacarbazine	Anti-melanoma	wm35	315.155	GDSC2000	ACH-002207	Melanoma	Uncategorized	Unknown	WM35_SKIN	238.732	289.365	33					Mut
Encorafenib	Anti-melanoma	hs 944.t	0.786338	PRISM Secondary	ACH-000632	Melanoma	Metastasis	Male	HS944T_SKIN	0.0935976	1.24826	29	Wt	Wt	Mut	Wt	Wt	Wt	Mut	Wt	Wt
Encorafenib	Anti-melanoma	mdamb-435s	0.0114756	PRISM Secondary	ACH-000884	Melanoma, amelanotic	Metastasis	Unknown	MDAMB435S_SKIN	0.0935976	1.24826	29	Wt	Wt	Wt	Wt	Mut	Mut	Wt	Mut	Wt
Encorafenib	Anti-melanoma	wm1799	0.560039	PRISM Secondary	ACH-000661	Melanoma	Uncategorized	Male	WM1799_SKIN	0.0935976	1.24826	29	Wt	Wt	Wt	Wt	Mut	Mut	Wt	Mut	Wt
Encorafenib	Anti-melanoma	melho	0.0715297	PRISM Secondary	ACH-000450	Melanoma	Primary	Female	MELHO_SKIN	0.0935976	1.24826	29	Wt	Wt	Wt	Wt	Mut	Mut	Wt	Mut	Wt
Encorafenib	Anti-melanoma	ht144	0.399853	PRISM Secondary	ACH-000322	Melanoma	Metastasis	Male	HT144_SKIN	0.0935976	1.24826	29	Wt	Wt	Wt	Wt	Mut	Mut	Wt	Mut	Wt
Encorafenib	Anti-melanoma	sh4	0.117774	PRISM Secondary	ACH-000441	Melanoma	Metastasis	Female	SH4_SKIN	0.0935976	1.24826	29	Wt	Wt	Wt	Wt	Mut	Mut	Wt	Mut	Wt
Encorafenib	Anti-melanoma	colo800	0.425	PRISM Secondary	ACH-000401	Melanoma	Metastasis	Male	COLO800_SKIN	0.0935976	1.24826	29	Wt	Wt	Wt	Wt	Wt	Mut	Wt	Wt	Wt
Encorafenib	Anti-melanoma	wm88	0.00781397	PRISM Secondary	ACH-000899	Melanoma	Metastasis	Male	WM88_SKIN	0.0935976	1.24826	29	Wt	Wt	Wt	Wt	Mut	Mut	Wt	Mut	Wt
Encorafenib	Anti-melanoma	ipc298	1.51226	PRISM Secondary	ACH-000915	Melanoma	Primary	Female	IPC298_SKIN	0.0935976	1.24826	29	Wt	Wt	Mut	Wt	Wt	Wt	Mut	Wt	Wt
Encorafenib	Anti-melanoma	uacc257	0.0202571	PRISM Secondary	ACH-000579	Melanoma	Primary	Unknown	UACC257_SKIN	0.0935976	1.24826	29	Wt	Wt	Wt	Wt	Mut	Mut	Wt	Mut	Wt
Encorafenib	Anti-melanoma	uacc62	0.0127793	PRISM Secondary	ACH-000425	Melanoma	Uncategorized	Unknown	UACC62_SKIN	0.0935976	1.24826	29	Wt	Wt	Wt	Wt	Mut	Mut	Wt	Mut	Wt
Encorafenib	Anti-melanoma	malme3m	0.0212991	PRISM Secondary	ACH-000477	Melanoma	Metastasis	Male	MALME3M_SKIN	0.0935976	1.24826	29	Wt	Wt	Wt	Wt	Mut	Mut	Wt	Mut	Wt
Encorafenib	Anti-melanoma	g361	0.000420951	PRISM Secondary	ACH-000572	Melanoma	Primary	Male	G361_SKIN	0.0935976	1.24826	29	Wt	Wt	Wt	Wt	Mut	Mut	Wt	Mut	Wt
Encorafenib	Anti-melanoma	colo679	0.0242993	PRISM Secondary	ACH-000805	Melanoma	Metastasis	Female	COLO679_SKIN	0.0935976	1.24826	29	Wt	Wt	Wt	Wt	Mut	Mut	Wt	Mut	Wt
Encorafenib	Anti-melanoma	a375	0.00967063	PRISM Secondary	ACH-000219	Melanoma	Primary	Female	A375_SKIN	0.0935976	1.24826	29	Wt	Wt	Wt	Wt	Mut	Mut	Wt	Mut	Wt
Encorafenib	Anti-melanoma	igr37	0.0327731	PRISM Secondary	ACH-000650	Melanoma	Metastasis	Male	IGR37_SKIN	0.0935976	1.24826	29	Wt	Wt	Wt	Wt	Mut	Mut	Wt	Mut	Wt
Encorafenib	Anti-melanoma	a2058	5.11412	PRISM Secondary	ACH-000788	Melanoma	Metastasis	Male	A2058_SKIN	0.0935976	1.24826	29	Wt	Wt	Wt	Mut	Mut	Mut	Wt	Mut	Wt
Encorafenib	Anti-melanoma	igr1	0.427611	PRISM Secondary	ACH-000882	Melanoma	Metastasis	Male	IGR1_SKIN	0.0935976	1.24826	29	Wt	Wt	Wt	Wt	Wt	Mut	Wt	Wt	Wt
Encorafenib	Anti-melanoma	a101d	0.0935976	PRISM Secondary	ACH-000008	Melanoma	Uncategorized	Male	A101D_SKIN	0.0935976	1.24826	29	Wt	Wt	Wt	Wt	Mut	Mut	Wt	Mut	Wt
Encorafenib	Anti-melanoma	hs 939.t	0.00736177	PRISM Secondary	ACH-000814	Melanoma	Uncategorized	Female	HS939T_SKIN	0.0935976	1.24826	29	Wt	Wt	Wt	Wt	Wt	Mut	Wt	Wt	Wt
Encorafenib	Anti-melanoma	rvh421	0.00881736	PRISM Secondary	ACH-000614	Melanoma	Metastasis	Male	RVH421_SKIN	0.0935976	1.24826	29	Wt	Wt	Wt	Wt	Wt	Mut	Wt	Wt	Wt
Encorafenib	Anti-melanoma	skmel-30	4.7066	PRISM Secondary	ACH-000810	Melanoma	Metastasis	Male	SKMEL30_SKIN	0.0935976	1.24826	29	Wt	Wt	Mut	Wt	Mut	Wt	Mut	Wt	Wt
Encorafenib	Anti-melanoma	colo 792	0.650761	PRISM Secondary	ACH-000968	Melanoma	Metastasis	Male	COLO792_SKIN	0.0935976	1.24826	29	Wt	Wt	Wt	Wt	Wt	Wt	Wt	Wt	Wt
Encorafenib	Anti-melanoma	lox imvi	0.0106152	PRISM Secondary	ACH-000750	Melanoma	Metastasis	Male	LOXIMVI_SKIN	0.0935976	1.24826	29	Wt	Wt	Wt	Wt	Mut	Mut	Wt	Mut	Wt
Encorafenib	Anti-melanoma	cjm	0.413432	PRISM Secondary	ACH-000458	Melanoma	Metastasis	Unknown	CJM_SKIN	0.0935976	1.24826	29	Wt	Wt	Wt	Wt	Wt	Wt	Wt	Wt	Wt
Encorafenib	Anti-melanoma	wm983b	0.00675095	PRISM Secondary	ACH-000765	Melanoma	Metastasis	Male	WM983B_SKIN	0.0935976	1.24826	29	Wt	Wt	Wt	Wt	Mut	Mut	Wt	Mut	Wt
Encorafenib	Anti-melanoma	k029ax	0.27023	PRISM Secondary	ACH-000404	Melanoma	Primary	Unknown	K029AX_SKIN	0.0935976	1.24826	29	Wt	Wt	Wt	Wt	Mut	Mut	Wt	Mut	Wt
Encorafenib	Anti-melanoma	skmel-2	0.393496	PRISM Secondary	ACH-001190	Melanoma	Metastasis	Male	SKMEL2_SKIN	0.0935976	1.24826	29	Wt	Wt	Mut	Wt	Wt	Wt	Mut	Wt	Wt
Encorafenib	Anti-melanoma	skmel-3	0.637241	PRISM Secondary	ACH-000423	Melanoma	Metastasis	Female	SKMEL3_SKIN	0.0935976	1.24826	29	Wt	Wt	Wt	Wt	Mut	Wt	Wt	Mut	Wt
Fotemustine	Anti-melanoma	skmel-28	774	https://acsjournals.onlinelibrary.wiley.com/doi/10.1002/(SICI)1097-0142(19980201)82:3%3C495::AID-CNCR11%3E3.0.CO;2-X	ACH-000615	Melanoma	Uncategorized	Male	SKMEL28_SKIN	774	373.129	3	Mut	Wt	Wt	Wt	Mut	Mut	Wt	Mut	Wt
Fotemustine	Anti-melanoma	skmel-1	930	https://acsjournals.onlinelibrary.wiley.com/doi/10.1002/(SICI)1097-0142(19980201)82:3%3C495::AID-CNCR11%3E3.0.CO;2-X	ACH-000465	Melanoma	Metastasis	Male	SKMEL1_SKIN	774	373.129	3	Wt	Wt	Wt	Wt	Mut	Mut	Wt	Mut	Wt
Fotemustine	Anti-melanoma	a375	220	https://www.sciencedirect.com/science/article/pii/S022352340300014X	ACH-000219	Melanoma	Primary	Female	A375_SKIN	774	373.129	3	Wt	Wt	Wt	Wt	Mut	Mut	Wt	Mut	Wt
Palbociclib	Anti-melanoma	mewo	1.57057	PRISM Secondary	ACH-000987	Melanoma	Metastasis	Male	MEWO_SKIN	10.821	50.8418	53	Wt	Wt	Wt	Wt	Wt	Wt	Wt	Wt	Wt
Palbociclib	Anti-melanoma	wm1799	0.567738	PRISM Secondary	ACH-000661	Melanoma	Uncategorized	Male	WM1799_SKIN	10.821	50.8418	53	Wt	Wt	Wt	Wt	Mut	Mut	Wt	Mut	Wt
Palbociclib	Anti-melanoma	ht144	1.30745	PRISM Secondary	ACH-000322	Melanoma	Metastasis	Male	HT144_SKIN	10.821	50.8418	53	Wt	Wt	Wt	Wt	Mut	Mut	Wt	Mut	Wt
Palbociclib	Anti-melanoma	colo800	1.02681	PRISM Secondary	ACH-000401	Melanoma	Metastasis	Male	COLO800_SKIN	10.821	50.8418	53	Wt	Wt	Wt	Wt	Wt	Mut	Wt	Wt	Wt
Palbociclib	Anti-melanoma	ipc298	1.71995	PRISM Secondary	ACH-000915	Melanoma	Primary	Female	IPC298_SKIN	10.821	50.8418	53	Wt	Wt	Mut	Wt	Wt	Wt	Mut	Wt	Wt
Palbociclib	Anti-melanoma	skmel-24	0.743143	PRISM Secondary	ACH-000822	Melanoma	Metastasis	Male	SKMEL24_SKIN	10.821	50.8418	53	Wt	Wt	Wt	Wt	Mut	Mut	Wt	Mut	Wt
Palbociclib	Anti-melanoma	wm793	0.757543	PRISM Secondary	ACH-000827	Melanoma	Uncategorized	Male	WM793_SKIN	10.821	50.8418	53	Mut	Wt	Wt	Wt	Mut	Mut	Wt	Mut	Wt
Palbociclib	Anti-melanoma	uacc62	0.927867	PRISM Secondary	ACH-000425	Melanoma	Uncategorized	Unknown	UACC62_SKIN	10.821	50.8418	53	Wt	Wt	Wt	Wt	Mut	Mut	Wt	Mut	Wt
Palbociclib	Anti-melanoma	skmel-5	3.27832	PRISM Secondary	ACH-000730	Melanoma	Metastasis	Female	SKMEL5_SKIN	10.821	50.8418	53	Wt	Wt	Wt	Wt	Mut	Mut	Wt	Mut	Wt
Palbociclib	Anti-melanoma	malme3m	1.81151	PRISM Secondary	ACH-000477	Melanoma	Metastasis	Male	MALME3M_SKIN	10.821	50.8418	53	Wt	Wt	Wt	Wt	Mut	Mut	Wt	Mut	Wt
Palbociclib	Anti-melanoma	colo679	0.450588	PRISM Secondary	ACH-000805	Melanoma	Metastasis	Female	COLO679_SKIN	10.821	50.8418	53	Wt	Wt	Wt	Wt	Mut	Mut	Wt	Mut	Wt
Palbociclib	Anti-melanoma	rvh421	1.57074	PRISM Secondary	ACH-000614	Melanoma	Metastasis	Male	RVH421_SKIN	10.821	50.8418	53	Wt	Wt	Wt	Wt	Wt	Mut	Wt	Wt	Wt
Palbociclib	Anti-melanoma	lox imvi	1.11165	PRISM Secondary	ACH-000750	Melanoma	Metastasis	Male	LOXIMVI_SKIN	10.821	50.8418	53	Wt	Wt	Wt	Wt	Mut	Mut	Wt	Mut	Wt
Palbociclib	Anti-melanoma	chl1	0.898482	PRISM Secondary	ACH-001024	Melanoma	Metastasis	Female	CHL1_SKIN	10.821	50.8418	53	Wt	Wt	Wt	Wt	Wt	Wt	Wt	Wt	Wt
Palbociclib	Anti-melanoma	k029ax	1.15691	PRISM Secondary	ACH-000404	Melanoma	Primary	Unknown	K029AX_SKIN	10.821	50.8418	53	Wt	Wt	Wt	Wt	Mut	Mut	Wt	Mut	Wt
Palbociclib	Anti-melanoma	meljuso	2.38629	PRISM Secondary	ACH-000881	Melanoma	Primary	Female	MELJUSO_SKIN	10.821	50.8418	53	Wt	Wt	Mut	Wt	Wt	Wt	Mut	Wt	Wt
Palbociclib	Anti-melanoma	skmel-2	3.1564	PRISM Secondary	ACH-001190	Melanoma	Metastasis	Male	SKMEL2_SKIN	10.821	50.8418	53	Wt	Wt	Mut	Wt	Wt	Wt	Mut	Wt	Wt
Palbociclib	Anti-melanoma	colo800	2.37522	PRISM Secondary	ACH-000401	Melanoma	Metastasis	Male	COLO800_SKIN	10.821	50.8418	53	Wt	Wt	Wt	Wt	Wt	Mut	Wt	Wt	Wt
Palbociclib	Anti-melanoma	cjm	2.60449	PRISM Secondary	ACH-000458	Melanoma	Metastasis	Unknown	CJM_SKIN	10.821	50.8418	53	Wt	Wt	Wt	Wt	Wt	Wt	Wt	Wt	Wt
Palbociclib	Anti-melanoma	cp50mel-b	8.38563	GDSC1000	ACH-002096	Melanoma	Uncategorized	Unknown	CP50MELB_SKIN	10.821	50.8418	53					Mut
Palbociclib	Anti-melanoma	cp66mel	6.58631	GDSC1000	ACH-002097	Melanoma	Uncategorized	Unknown	CP66MEL_SKIN	10.821	50.8418	53					Wt
Palbociclib	Anti-melanoma	lb2518mel	14.7162	GDSC1000	ACH-002152	Melanoma	Uncategorized	Unknown	LB2518MEL_SKIN	10.821	50.8418	53					Wt
Palbociclib	Anti-melanoma	lb373mel-d	24.8714	GDSC1000	ACH-002153	Melanoma	Uncategorized	Unknown	LB373MELD_SKIN	10.821	50.8418	53					Wt
Palbociclib	Anti-melanoma	mz7mel	19.4619	GDSC1000	ACH-002166	Melanoma	Metastasis	Unknown	MZ7MEL_SKIN	10.821	50.8418	53					Mut
Palbociclib	Anti-melanoma	skmel-2	4.92672	GDSC1000	ACH-001190	Melanoma	Metastasis	Male	SKMEL2_SKIN	10.821	50.8418	53	Wt	Wt	Mut	Wt	Wt	Wt	Mut	Wt	Wt
Palbociclib	Anti-melanoma	skmel-5	3.8773	GDSC1000	ACH-000730	Melanoma	Metastasis	Female	SKMEL5_SKIN	10.821	50.8418	53	Wt	Wt	Wt	Wt	Mut	Mut	Wt	Mut	Wt
Palbociclib	Anti-melanoma	m14	9.34488	GDSC1000	ACH-002159	Melanoma, amelanotic	Metastasis	Unknown	M14_SKIN	10.821	50.8418	53			Wt		Mut
Palbociclib	Anti-melanoma	uacc62	16.1765	GDSC1000	ACH-000425	Melanoma	Uncategorized	Unknown	UACC62_SKIN	10.821	50.8418	53	Wt	Wt	Wt	Wt	Mut	Mut	Wt	Mut	Wt
Palbociclib	Anti-melanoma	uacc257	10.821	GDSC1000	ACH-000579	Melanoma	Primary	Unknown	UACC257_SKIN	10.821	50.8418	53	Wt	Wt	Wt	Wt	Mut	Mut	Wt	Mut	Wt
Palbociclib	Anti-melanoma	a375	0.407195	GDSC1000	ACH-000219	Melanoma	Primary	Female	A375_SKIN	10.821	50.8418	53	Wt	Wt	Wt	Wt	Mut	Mut	Wt	Mut	Wt
Palbociclib	Anti-melanoma	colo800	0.678158	GDSC1000	ACH-000401	Melanoma	Metastasis	Male	COLO800_SKIN	10.821	50.8418	53	Wt	Wt	Wt	Wt	Wt	Mut	Wt	Wt	Wt
Palbociclib	Anti-melanoma	colo679	7.22386	GDSC1000	ACH-000805	Melanoma	Metastasis	Female	COLO679_SKIN	10.821	50.8418	53	Wt	Wt	Wt	Wt	Mut	Mut	Wt	Mut	Wt
Palbociclib	Anti-melanoma	c32	4.51617	GDSC1000	ACH-000580	Melanoma, amelanotic	Primary	Male	C32_SKIN	10.821	50.8418	53	Wt	Wt	Wt	Wt	Mut	Mut	Wt	Mut	Wt
Palbociclib	Anti-melanoma	g361	7.34551	GDSC1000	ACH-000572	Melanoma	Primary	Male	G361_SKIN	10.821	50.8418	53	Wt	Wt	Wt	Wt	Mut	Mut	Wt	Mut	Wt
Palbociclib	Anti-melanoma	ht144	3.104	GDSC1000	ACH-000322	Melanoma	Metastasis	Male	HT144_SKIN	10.821	50.8418	53	Wt	Wt	Wt	Wt	Mut	Mut	Wt	Mut	Wt
Palbociclib	Anti-melanoma	igr1	4.86336	GDSC1000	ACH-000882	Melanoma	Metastasis	Male	IGR1_SKIN	10.821	50.8418	53	Wt	Wt	Wt	Wt	Wt	Mut	Wt	Wt	Wt
Palbociclib	Anti-melanoma	ipc298	4.85092	GDSC1000	ACH-000915	Melanoma	Primary	Female	IPC298_SKIN	10.821	50.8418	53	Wt	Wt	Mut	Wt	Wt	Wt	Mut	Wt	Wt
Palbociclib	Anti-melanoma	istmel1	2.81832	GDSC1000	ACH-002143	Melanoma	Uncategorized	Unknown	ISTMEL1_SKIN	10.821	50.8418	53					Mut
Palbociclib	Anti-melanoma	melho	8.01325	GDSC1000	ACH-000450	Melanoma	Primary	Female	MELHO_SKIN	10.821	50.8418	53	Wt	Wt	Wt	Wt	Mut	Mut	Wt	Mut	Wt
Palbociclib	Anti-melanoma	meljuso	0.781695	GDSC1000	ACH-000881	Melanoma	Primary	Female	MELJUSO_SKIN	10.821	50.8418	53	Wt	Wt	Mut	Wt	Wt	Wt	Mut	Wt	Wt
Palbociclib	Anti-melanoma	mewo	0.560549	GDSC1000	ACH-000987	Melanoma	Metastasis	Male	MEWO_SKIN	10.821	50.8418	53	Wt	Wt	Wt	Wt	Wt	Wt	Wt	Wt	Wt
Palbociclib	Anti-melanoma	rvh421	4.09725	GDSC1000	ACH-000614	Melanoma	Metastasis	Male	RVH421_SKIN	10.821	50.8418	53	Wt	Wt	Wt	Wt	Wt	Mut	Wt	Wt	Wt
Palbociclib	Anti-melanoma	sh4	4.62154	GDSC1000	ACH-000441	Melanoma	Metastasis	Female	SH4_SKIN	10.821	50.8418	53	Wt	Wt	Wt	Wt	Mut	Mut	Wt	Mut	Wt
Palbociclib	Anti-melanoma	skmel-1	15.8581	GDSC1000	ACH-000465	Melanoma	Metastasis	Male	SKMEL1_SKIN	10.821	50.8418	53	Wt	Wt	Wt	Wt	Mut	Mut	Wt	Mut	Wt
Palbociclib	Anti-melanoma	skmel-3	8.19763	GDSC1000	ACH-000423	Melanoma	Metastasis	Female	SKMEL3_SKIN	10.821	50.8418	53	Wt	Wt	Wt	Wt	Mut	Wt	Wt	Mut	Wt
Palbociclib	Anti-melanoma	skmel-31	73.89	GDSC1000	ACH-000640	Melanoma	Primary	Female	SKMEL31_SKIN	10.821	50.8418	53	Wt	Wt	Wt	Wt	Wt	Wt	Wt	Wt	Wt
Palbociclib	Anti-melanoma	wm115	10.6987	GDSC1000	ACH-000304	Melanoma	Metastasis	Female	WM115_SKIN	10.821	50.8418	53	Wt	Wt	Wt	Wt	Mut	Mut	Wt	Wt	Wt
Palbociclib	Anti-melanoma	chl1	3.22797	GDSC1000	ACH-001024	Melanoma	Metastasis	Female	CHL1_SKIN	10.821	50.8418	53	Wt	Wt	Wt	Wt	Wt	Wt	Wt	Wt	Wt
Palbociclib	Anti-melanoma	rpmi7951	1.26012	GDSC1000	ACH-000348	Melanoma	Metastasis	Female	RPMI7951_SKIN	10.821	50.8418	53	Wt	Wt	Wt	Wt	Mut	Mut	Wt	Mut	Wt
Palbociclib	Anti-melanoma	a101d	2.06881	GDSC1000	ACH-000008	Melanoma	Uncategorized	Male	A101D_SKIN	10.821	50.8418	53	Wt	Wt	Wt	Wt	Mut	Mut	Wt	Mut	Wt
Palbociclib	Anti-melanoma	gak	16.1584	GDSC1000	ACH-002120	Melanoma	Metastasis	Unknown	GAK_SKIN	10.821	50.8418	53			Wt		Wt
Palbociclib	Anti-melanoma	mz2mel	0.341064	GDSC1000	ACH-002165	Melanoma	Uncategorized	Unknown	MZ2MEL_SKIN	10.821	50.8418	53					Wt
Palbociclib	Anti-melanoma	colo783	5.04232	GDSC1000	ACH-000812	Melanoma	Metastasis	Female	COLO783_SKIN	10.821	50.8418	53	Wt	Wt	Wt	Wt	Mut	Mut	Wt	Mut	Wt
Palbociclib	Anti-melanoma	gmel	0.58837	GDSC1000	ACH-002121	Melanoma	Uncategorized	Unknown	GMEL_SKIN	10.821	50.8418	53					Mut
Palbociclib	Anti-melanoma	igr37	2.60384	GDSC1000	ACH-000650	Melanoma	Metastasis	Male	IGR37_SKIN	10.821	50.8418	53	Wt	Wt	Wt	Wt	Mut	Mut	Wt	Mut	Wt
Palbociclib	Anti-melanoma	k2	15.7006	GDSC1000	ACH-002147	Melanoma	Uncategorized	Unknown	K2_SKIN	10.821	50.8418	53					Mut
Palbociclib	Anti-melanoma	wm1552c	39.566	GDSC1000	ACH-002205	Melanoma	Uncategorized	Unknown	WM1552C_SKIN	10.821	50.8418	53					Mut
Palbociclib	Anti-melanoma	wm35	1.79346	GDSC1000	ACH-002207	Melanoma	Uncategorized	Unknown	WM35_SKIN	10.821	50.8418	53					Mut
Palbociclib	Anti-melanoma	cp50mel-b	11.9654	GDSC2000	ACH-002096	Melanoma	Uncategorized	Unknown	CP50MELB_SKIN	10.821	50.8418	53					Mut
Palbociclib	Anti-melanoma	cp66mel	13.5652	GDSC2000	ACH-002097	Melanoma	Uncategorized	Unknown	CP66MEL_SKIN	10.821	50.8418	53					Wt
Palbociclib	Anti-melanoma	lb2518mel	19.5633	GDSC2000	ACH-002152	Melanoma	Uncategorized	Unknown	LB2518MEL_SKIN	10.821	50.8418	53					Wt
Palbociclib	Anti-melanoma	lb373mel-d	13.4128	GDSC2000	ACH-002153	Melanoma	Uncategorized	Unknown	LB373MELD_SKIN	10.821	50.8418	53					Wt
Palbociclib	Anti-melanoma	mz7mel	14.644	GDSC2000	ACH-002166	Melanoma	Metastasis	Unknown	MZ7MEL_SKIN	10.821	50.8418	53					Mut
Palbociclib	Anti-melanoma	skmel-28	8.18006	GDSC2000	ACH-000615	Melanoma	Uncategorized	Male	SKMEL28_SKIN	10.821	50.8418	53	Mut	Wt	Wt	Wt	Mut	Mut	Wt	Mut	Wt
Palbociclib	Anti-melanoma	skmel-2	187.574	GDSC2000	ACH-001190	Melanoma	Metastasis	Male	SKMEL2_SKIN	10.821	50.8418	53	Wt	Wt	Mut	Wt	Wt	Wt	Mut	Wt	Wt
Palbociclib	Anti-melanoma	skmel-5	41.9371	GDSC2000	ACH-000730	Melanoma	Metastasis	Female	SKMEL5_SKIN	10.821	50.8418	53	Wt	Wt	Wt	Wt	Mut	Mut	Wt	Mut	Wt
Palbociclib	Anti-melanoma	m14	16.2008	GDSC2000	ACH-002159	Melanoma, amelanotic	Metastasis	Unknown	M14_SKIN	10.821	50.8418	53			Wt		Mut
Palbociclib	Anti-melanoma	uacc62	25.4741	GDSC2000	ACH-000425	Melanoma	Uncategorized	Unknown	UACC62_SKIN	10.821	50.8418	53	Wt	Wt	Wt	Wt	Mut	Mut	Wt	Mut	Wt
Palbociclib	Anti-melanoma	uacc257	39.021	GDSC2000	ACH-000579	Melanoma	Primary	Unknown	UACC257_SKIN	10.821	50.8418	53	Wt	Wt	Wt	Wt	Mut	Mut	Wt	Mut	Wt
Palbociclib	Anti-melanoma	a2058	75.5149	GDSC2000	ACH-000788	Melanoma	Metastasis	Male	A2058_SKIN	10.821	50.8418	53	Wt	Wt	Wt	Mut	Mut	Mut	Wt	Mut	Wt
Palbociclib	Anti-melanoma	a375	18.2682	GDSC2000	ACH-000219	Melanoma	Primary	Female	A375_SKIN	10.821	50.8418	53	Wt	Wt	Wt	Wt	Mut	Mut	Wt	Mut	Wt
Palbociclib	Anti-melanoma	colo800	113.824	GDSC2000	ACH-000401	Melanoma	Metastasis	Male	COLO800_SKIN	10.821	50.8418	53	Wt	Wt	Wt	Wt	Wt	Mut	Wt	Wt	Wt
Palbociclib	Anti-melanoma	colo679	142.092	GDSC2000	ACH-000805	Melanoma	Metastasis	Female	COLO679_SKIN	10.821	50.8418	53	Wt	Wt	Wt	Wt	Mut	Mut	Wt	Mut	Wt
Palbociclib	Anti-melanoma	c32	102.738	GDSC2000	ACH-000580	Melanoma, amelanotic	Primary	Male	C32_SKIN	10.821	50.8418	53	Wt	Wt	Wt	Wt	Mut	Mut	Wt	Mut	Wt
Palbociclib	Anti-melanoma	g361	17.3874	GDSC2000	ACH-000572	Melanoma	Primary	Male	G361_SKIN	10.821	50.8418	53	Wt	Wt	Wt	Wt	Mut	Mut	Wt	Mut	Wt
Palbociclib	Anti-melanoma	hmvii	14.2415	GDSC2000	ACH-002040	Melanoma	Primary	Female	HMVII_SKIN	10.821	50.8418	53					Mut
Palbociclib	Anti-melanoma	ht144	18.694	GDSC2000	ACH-000322	Melanoma	Metastasis	Male	HT144_SKIN	10.821	50.8418	53	Wt	Wt	Wt	Wt	Mut	Mut	Wt	Mut	Wt
Palbociclib	Anti-melanoma	igr1	17.2234	GDSC2000	ACH-000882	Melanoma	Metastasis	Male	IGR1_SKIN	10.821	50.8418	53	Wt	Wt	Wt	Wt	Wt	Mut	Wt	Wt	Wt
Palbociclib	Anti-melanoma	ipc298	6.7799	GDSC2000	ACH-000915	Melanoma	Primary	Female	IPC298_SKIN	10.821	50.8418	53	Wt	Wt	Mut	Wt	Wt	Wt	Mut	Wt	Wt
Palbociclib	Anti-melanoma	istmel1	118.029	GDSC2000	ACH-002143	Melanoma	Uncategorized	Unknown	ISTMEL1_SKIN	10.821	50.8418	53					Mut
Palbociclib	Anti-melanoma	melho	23.2606	GDSC2000	ACH-000450	Melanoma	Primary	Female	MELHO_SKIN	10.821	50.8418	53	Wt	Wt	Wt	Wt	Mut	Mut	Wt	Mut	Wt
Palbociclib	Anti-melanoma	meljuso	86.6425	GDSC2000	ACH-000881	Melanoma	Primary	Female	MELJUSO_SKIN	10.821	50.8418	53	Wt	Wt	Mut	Wt	Wt	Wt	Mut	Wt	Wt
Palbociclib	Anti-melanoma	mewo	39.6888	GDSC2000	ACH-000987	Melanoma	Metastasis	Male	MEWO_SKIN	10.821	50.8418	53	Wt	Wt	Wt	Wt	Wt	Wt	Wt	Wt	Wt
Palbociclib	Anti-melanoma	rvh421	173.074	GDSC2000	ACH-000614	Melanoma	Metastasis	Male	RVH421_SKIN	10.821	50.8418	53	Wt	Wt	Wt	Wt	Wt	Mut	Wt	Wt	Wt
Palbociclib	Anti-melanoma	sh4	16.2778	GDSC2000	ACH-000441	Melanoma	Metastasis	Female	SH4_SKIN	10.821	50.8418	53	Wt	Wt	Wt	Wt	Mut	Mut	Wt	Mut	Wt
Palbociclib	Anti-melanoma	skmel-1	53.3573	GDSC2000	ACH-000465	Melanoma	Metastasis	Male	SKMEL1_SKIN	10.821	50.8418	53	Wt	Wt	Wt	Wt	Mut	Mut	Wt	Mut	Wt
Palbociclib	Anti-melanoma	skmel-3	16.8351	GDSC2000	ACH-000423	Melanoma	Metastasis	Female	SKMEL3_SKIN	10.821	50.8418	53	Wt	Wt	Wt	Wt	Mut	Wt	Wt	Mut	Wt
Palbociclib	Anti-melanoma	skmel-24	33.7669	GDSC2000	ACH-000822	Melanoma	Metastasis	Male	SKMEL24_SKIN	10.821	50.8418	53	Wt	Wt	Wt	Wt	Mut	Mut	Wt	Mut	Wt
Palbociclib	Anti-melanoma	skmel-30	18.7992	GDSC2000	ACH-000810	Melanoma	Metastasis	Male	SKMEL30_SKIN	10.821	50.8418	53	Wt	Wt	Mut	Wt	Mut	Wt	Mut	Wt	Wt
Palbociclib	Anti-melanoma	skmel-31	138.988	GDSC2000	ACH-000640	Melanoma	Primary	Female	SKMEL31_SKIN	10.821	50.8418	53	Wt	Wt	Wt	Wt	Wt	Wt	Wt	Wt	Wt
Palbociclib	Anti-melanoma	wm115	74.5707	GDSC2000	ACH-000304	Melanoma	Metastasis	Female	WM115_SKIN	10.821	50.8418	53	Wt	Wt	Wt	Wt	Mut	Mut	Wt	Wt	Wt
Palbociclib	Anti-melanoma	chl1	54.5807	GDSC2000	ACH-001024	Melanoma	Metastasis	Female	CHL1_SKIN	10.821	50.8418	53	Wt	Wt	Wt	Wt	Wt	Wt	Wt	Wt	Wt
Palbociclib	Anti-melanoma	rpmi7951	13.5758	GDSC2000	ACH-000348	Melanoma	Metastasis	Female	RPMI7951_SKIN	10.821	50.8418	53	Wt	Wt	Wt	Wt	Mut	Mut	Wt	Mut	Wt
Palbociclib	Anti-melanoma	a101d	26.6842	GDSC2000	ACH-000008	Melanoma	Uncategorized	Male	A101D_SKIN	10.821	50.8418	53	Wt	Wt	Wt	Wt	Mut	Mut	Wt	Mut	Wt
Palbociclib	Anti-melanoma	gak	15.805	GDSC2000	ACH-002120	Melanoma	Metastasis	Unknown	GAK_SKIN	10.821	50.8418	53			Wt		Wt
Palbociclib	Anti-melanoma	mmacsf	146.477	GDSC2000	ACH-002162	Melanoma	Uncategorized	Unknown	MMACSF_SKIN	10.821	50.8418	53					Mut
Palbociclib	Anti-melanoma	vmrcmelg	122.342	GDSC2000	ACH-001704	Melanoma	Primary	Male	VMRCMELG_SKIN	10.821	50.8418	53					Mut
Palbociclib	Anti-melanoma	mz2mel	3.76539	GDSC2000	ACH-002165	Melanoma	Uncategorized	Unknown	MZ2MEL_SKIN	10.821	50.8418	53					Wt
Palbociclib	Anti-melanoma	colo783	58.6214	GDSC2000	ACH-000812	Melanoma	Metastasis	Female	COLO783_SKIN	10.821	50.8418	53	Wt	Wt	Wt	Wt	Mut	Mut	Wt	Mut	Wt
Palbociclib	Anti-melanoma	gmel	5.64161	GDSC2000	ACH-002121	Melanoma	Uncategorized	Unknown	GMEL_SKIN	10.821	50.8418	53					Mut
Palbociclib	Anti-melanoma	igr37	45.6975	GDSC2000	ACH-000650	Melanoma	Metastasis	Male	IGR37_SKIN	10.821	50.8418	53	Wt	Wt	Wt	Wt	Mut	Mut	Wt	Mut	Wt
Palbociclib	Anti-melanoma	wm278	348.068	GDSC2000	ACH-002206	Melanoma	Uncategorized	Unknown	WM278_SKIN	10.821	50.8418	53					Mut
Palbociclib	Anti-melanoma	k2	26.6341	GDSC2000	ACH-002147	Melanoma	Uncategorized	Unknown	K2_SKIN	10.821	50.8418	53					Mut
Palbociclib	Anti-melanoma	wm1552c	34.1899	GDSC2000	ACH-002205	Melanoma	Uncategorized	Unknown	WM1552C_SKIN	10.821	50.8418	53					Mut
Palbociclib	Anti-melanoma	wm35	74.0719	GDSC2000	ACH-002207	Melanoma	Uncategorized	Unknown	WM35_SKIN	10.821	50.8418	53					Mut
Trametinib	Anti-melanoma	hs 944.t	0.0812393	PRISM Secondary	ACH-000632	Melanoma	Metastasis	Male	HS944T_SKIN	0.026185	1.09151	63	Wt	Wt	Mut	Wt	Wt	Wt	Mut	Wt	Wt
Trametinib	Anti-melanoma	mewo	1.42934	PRISM Secondary	ACH-000987	Melanoma	Metastasis	Male	MEWO_SKIN	0.026185	1.09151	63	Wt	Wt	Wt	Wt	Wt	Wt	Wt	Wt	Wt
Trametinib	Anti-melanoma	hs 294t	0.0924721	PRISM Secondary	ACH-000014	Melanoma	Metastasis	Male	HS294T_SKIN	0.026185	1.09151	63	Wt	Wt	Wt	Wt	Wt	Mut	Wt	Wt	Wt
Trametinib	Anti-melanoma	mdamb-435s	0.0266801	PRISM Secondary	ACH-000884	Melanoma, amelanotic	Metastasis	Unknown	MDAMB435S_SKIN	0.026185	1.09151	63	Wt	Wt	Wt	Wt	Mut	Mut	Wt	Mut	Wt
Trametinib	Anti-melanoma	wm1799	0.0273906	PRISM Secondary	ACH-000661	Melanoma	Uncategorized	Male	WM1799_SKIN	0.026185	1.09151	63	Wt	Wt	Wt	Wt	Mut	Mut	Wt	Mut	Wt
Trametinib	Anti-melanoma	melho	0.051801	PRISM Secondary	ACH-000450	Melanoma	Primary	Female	MELHO_SKIN	0.026185	1.09151	63	Wt	Wt	Wt	Wt	Mut	Mut	Wt	Mut	Wt
Trametinib	Anti-melanoma	ht144	0.0339076	PRISM Secondary	ACH-000322	Melanoma	Metastasis	Male	HT144_SKIN	0.026185	1.09151	63	Wt	Wt	Wt	Wt	Mut	Mut	Wt	Mut	Wt
Trametinib	Anti-melanoma	sh4	0.0358836	PRISM Secondary	ACH-000441	Melanoma	Metastasis	Female	SH4_SKIN	0.026185	1.09151	63	Wt	Wt	Wt	Wt	Mut	Mut	Wt	Mut	Wt
Trametinib	Anti-melanoma	wm266-4	0.0749155	PRISM Secondary	ACH-001239	Melanoma	Metastasis	Female	WM2664_SKIN	0.026185	1.09151	63	Wt	Wt	Wt	Wt	Mut	Mut	Wt	Wt	Wt
Trametinib	Anti-melanoma	colo 741	0.310405	PRISM Secondary	ACH-000582	Melanoma	Metastasis	Female	COLO741_SKIN	0.026185	1.09151	63	Wt	Wt	Wt	Wt	Mut	Mut	Wt	Mut	Wt
Trametinib	Anti-melanoma	colo800	0.0648651	PRISM Secondary	ACH-000401	Melanoma	Metastasis	Male	COLO800_SKIN	0.026185	1.09151	63	Wt	Wt	Wt	Wt	Wt	Mut	Wt	Wt	Wt
Trametinib	Anti-melanoma	wm88	0.0189301	PRISM Secondary	ACH-000899	Melanoma	Metastasis	Male	WM88_SKIN	0.026185	1.09151	63	Wt	Wt	Wt	Wt	Mut	Mut	Wt	Mut	Wt
Trametinib	Anti-melanoma	ipc298	0.032549	PRISM Secondary	ACH-000915	Melanoma	Primary	Female	IPC298_SKIN	0.026185	1.09151	63	Wt	Wt	Mut	Wt	Wt	Wt	Mut	Wt	Wt
Trametinib	Anti-melanoma	uacc257	0.0427627	PRISM Secondary	ACH-000579	Melanoma	Primary	Unknown	UACC257_SKIN	0.026185	1.09151	63	Wt	Wt	Wt	Wt	Mut	Mut	Wt	Mut	Wt
Trametinib	Anti-melanoma	skmel-24	0.052594	PRISM Secondary	ACH-000822	Melanoma	Metastasis	Male	SKMEL24_SKIN	0.026185	1.09151	63	Wt	Wt	Wt	Wt	Mut	Mut	Wt	Mut	Wt
Trametinib	Anti-melanoma	wm793	0.02606	PRISM Secondary	ACH-000827	Melanoma	Uncategorized	Male	WM793_SKIN	0.026185	1.09151	63	Mut	Wt	Wt	Wt	Mut	Mut	Wt	Mut	Wt
Trametinib	Anti-melanoma	uacc62	0.033941	PRISM Secondary	ACH-000425	Melanoma	Uncategorized	Unknown	UACC62_SKIN	0.026185	1.09151	63	Wt	Wt	Wt	Wt	Mut	Mut	Wt	Mut	Wt
Trametinib	Anti-melanoma	skmel-5	0.349112	PRISM Secondary	ACH-000730	Melanoma	Metastasis	Female	SKMEL5_SKIN	0.026185	1.09151	63	Wt	Wt	Wt	Wt	Mut	Mut	Wt	Mut	Wt
Trametinib	Anti-melanoma	malme3m	0.027677	PRISM Secondary	ACH-000477	Melanoma	Metastasis	Male	MALME3M_SKIN	0.026185	1.09151	63	Wt	Wt	Wt	Wt	Mut	Mut	Wt	Mut	Wt
Trametinib	Anti-melanoma	g361	1.27315	PRISM Secondary	ACH-000572	Melanoma	Primary	Male	G361_SKIN	0.026185	1.09151	63	Wt	Wt	Wt	Wt	Mut	Mut	Wt	Mut	Wt
Trametinib	Anti-melanoma	colo679	0.0404315	PRISM Secondary	ACH-000805	Melanoma	Metastasis	Female	COLO679_SKIN	0.026185	1.09151	63	Wt	Wt	Wt	Wt	Mut	Mut	Wt	Mut	Wt
Trametinib	Anti-melanoma	a375	0.0350782	PRISM Secondary	ACH-000219	Melanoma	Primary	Female	A375_SKIN	0.026185	1.09151	63	Wt	Wt	Wt	Wt	Mut	Mut	Wt	Mut	Wt
Trametinib	Anti-melanoma	igr37	0.030644	PRISM Secondary	ACH-000650	Melanoma	Metastasis	Male	IGR37_SKIN	0.026185	1.09151	63	Wt	Wt	Wt	Wt	Mut	Mut	Wt	Mut	Wt
Trametinib	Anti-melanoma	a2058	0.594813	PRISM Secondary	ACH-000788	Melanoma	Metastasis	Male	A2058_SKIN	0.026185	1.09151	63	Wt	Wt	Wt	Mut	Mut	Mut	Wt	Mut	Wt
Trametinib	Anti-melanoma	igr1	0.0528828	PRISM Secondary	ACH-000882	Melanoma	Metastasis	Male	IGR1_SKIN	0.026185	1.09151	63	Wt	Wt	Wt	Wt	Wt	Mut	Wt	Wt	Wt
Trametinib	Anti-melanoma	a101d	0.0567645	PRISM Secondary	ACH-000008	Melanoma	Uncategorized	Male	A101D_SKIN	0.026185	1.09151	63	Wt	Wt	Wt	Wt	Mut	Mut	Wt	Mut	Wt
Trametinib	Anti-melanoma	hs 939.t	0.0184445	PRISM Secondary	ACH-000814	Melanoma	Uncategorized	Female	HS939T_SKIN	0.026185	1.09151	63	Wt	Wt	Wt	Wt	Wt	Mut	Wt	Wt	Wt
Trametinib	Anti-melanoma	rvh421	0.037247	PRISM Secondary	ACH-000614	Melanoma	Metastasis	Male	RVH421_SKIN	0.026185	1.09151	63	Wt	Wt	Wt	Wt	Wt	Mut	Wt	Wt	Wt
Trametinib	Anti-melanoma	hs 852.t	0.160377	PRISM Secondary	ACH-000274	Melanoma	Uncategorized	Male	HS852T_SKIN	0.026185	1.09151	63	Wt	Wt	Mut	Wt	Wt	Wt	Mut	Wt	Wt
Trametinib	Anti-melanoma	skmel-30	0.0305116	PRISM Secondary	ACH-000810	Melanoma	Metastasis	Male	SKMEL30_SKIN	0.026185	1.09151	63	Wt	Wt	Mut	Wt	Mut	Wt	Mut	Wt	Wt
Trametinib	Anti-melanoma	colo 792	0.289	PRISM Secondary	ACH-000968	Melanoma	Metastasis	Male	COLO792_SKIN	0.026185	1.09151	63	Wt	Wt	Wt	Wt	Wt	Wt	Wt	Wt	Wt
Trametinib	Anti-melanoma	lox imvi	0.0152036	PRISM Secondary	ACH-000750	Melanoma	Metastasis	Male	LOXIMVI_SKIN	0.026185	1.09151	63	Wt	Wt	Wt	Wt	Mut	Mut	Wt	Mut	Wt
Trametinib	Anti-melanoma	chl1	1.12848	PRISM Secondary	ACH-001024	Melanoma	Metastasis	Female	CHL1_SKIN	0.026185	1.09151	63	Wt	Wt	Wt	Wt	Wt	Wt	Wt	Wt	Wt
Trametinib	Anti-melanoma	wm983b	0.0261362	PRISM Secondary	ACH-000765	Melanoma	Metastasis	Male	WM983B_SKIN	0.026185	1.09151	63	Wt	Wt	Wt	Wt	Mut	Mut	Wt	Mut	Wt
Trametinib	Anti-melanoma	colo783	4.11655	PRISM Secondary	ACH-000812	Melanoma	Metastasis	Female	COLO783_SKIN	0.026185	1.09151	63	Wt	Wt	Wt	Wt	Mut	Mut	Wt	Mut	Wt
Trametinib	Anti-melanoma	k029ax	0.144529	PRISM Secondary	ACH-000404	Melanoma	Primary	Unknown	K029AX_SKIN	0.026185	1.09151	63	Wt	Wt	Wt	Wt	Mut	Mut	Wt	Mut	Wt
Trametinib	Anti-melanoma	meljuso	0.1235	PRISM Secondary	ACH-000881	Melanoma	Primary	Female	MELJUSO_SKIN	0.026185	1.09151	63	Wt	Wt	Mut	Wt	Wt	Wt	Mut	Wt	Wt
Trametinib	Anti-melanoma	skmel-2	0.10723	PRISM Secondary	ACH-001190	Melanoma	Metastasis	Male	SKMEL2_SKIN	0.026185	1.09151	63	Wt	Wt	Mut	Wt	Wt	Wt	Mut	Wt	Wt
Trametinib	Anti-melanoma	skmel-3	1.25453	PRISM Secondary	ACH-000423	Melanoma	Metastasis	Female	SKMEL3_SKIN	0.026185	1.09151	63	Wt	Wt	Wt	Wt	Mut	Wt	Wt	Mut	Wt
Trametinib	Anti-melanoma	a375	0.0104557	PRISM Secondary	ACH-000219	Melanoma	Primary	Female	A375_SKIN	0.026185	1.09151	63	Wt	Wt	Wt	Wt	Mut	Mut	Wt	Mut	Wt
Trametinib	Anti-melanoma	hs 852.t	1.73139	PRISM Secondary	ACH-000274	Melanoma	Uncategorized	Male	HS852T_SKIN	0.026185	1.09151	63	Wt	Wt	Mut	Wt	Wt	Wt	Mut	Wt	Wt
Trametinib	Anti-melanoma	ht144	0.0315352	PRISM Secondary	ACH-000322	Melanoma	Metastasis	Male	HT144_SKIN	0.026185	1.09151	63	Wt	Wt	Wt	Wt	Mut	Mut	Wt	Mut	Wt
Trametinib	Anti-melanoma	colo800	0.00961558	PRISM Secondary	ACH-000401	Melanoma	Metastasis	Male	COLO800_SKIN	0.026185	1.09151	63	Wt	Wt	Wt	Wt	Wt	Mut	Wt	Wt	Wt
Trametinib	Anti-melanoma	k029ax	0.0199338	PRISM Secondary	ACH-000404	Melanoma	Primary	Unknown	K029AX_SKIN	0.026185	1.09151	63	Wt	Wt	Wt	Wt	Mut	Mut	Wt	Mut	Wt
Trametinib	Anti-melanoma	sh4	0.0142211	PRISM Secondary	ACH-000441	Melanoma	Metastasis	Female	SH4_SKIN	0.026185	1.09151	63	Wt	Wt	Wt	Wt	Mut	Mut	Wt	Mut	Wt
Trametinib	Anti-melanoma	melho	0.00376018	PRISM Secondary	ACH-000450	Melanoma	Primary	Female	MELHO_SKIN	0.026185	1.09151	63	Wt	Wt	Wt	Wt	Mut	Mut	Wt	Mut	Wt
Trametinib	Anti-melanoma	cjm	0.100639	PRISM Secondary	ACH-000458	Melanoma	Metastasis	Unknown	CJM_SKIN	0.026185	1.09151	63	Wt	Wt	Wt	Wt	Wt	Wt	Wt	Wt	Wt
Trametinib	Anti-melanoma	malme3m	0.00326184	PRISM Secondary	ACH-000477	Melanoma	Metastasis	Male	MALME3M_SKIN	0.026185	1.09151	63	Wt	Wt	Wt	Wt	Mut	Mut	Wt	Mut	Wt
Trametinib	Anti-melanoma	uacc257	0.00911403	PRISM Secondary	ACH-000579	Melanoma	Primary	Unknown	UACC257_SKIN	0.026185	1.09151	63	Wt	Wt	Wt	Wt	Mut	Mut	Wt	Mut	Wt
Trametinib	Anti-melanoma	rvh421	0.00665454	PRISM Secondary	ACH-000614	Melanoma	Metastasis	Male	RVH421_SKIN	0.026185	1.09151	63	Wt	Wt	Wt	Wt	Wt	Mut	Wt	Wt	Wt
Trametinib	Anti-melanoma	hs 944.t	0.0213101	PRISM Secondary	ACH-000632	Melanoma	Metastasis	Male	HS944T_SKIN	0.026185	1.09151	63	Wt	Wt	Mut	Wt	Wt	Wt	Mut	Wt	Wt
Trametinib	Anti-melanoma	igr37	0.00797984	PRISM Secondary	ACH-000650	Melanoma	Metastasis	Male	IGR37_SKIN	0.026185	1.09151	63	Wt	Wt	Wt	Wt	Mut	Mut	Wt	Mut	Wt
Trametinib	Anti-melanoma	lox imvi	0.0388163	PRISM Secondary	ACH-000750	Melanoma	Metastasis	Male	LOXIMVI_SKIN	0.026185	1.09151	63	Wt	Wt	Wt	Wt	Mut	Mut	Wt	Mut	Wt
Trametinib	Anti-melanoma	wm983b	0.0135047	PRISM Secondary	ACH-000765	Melanoma	Metastasis	Male	WM983B_SKIN	0.026185	1.09151	63	Wt	Wt	Wt	Wt	Mut	Mut	Wt	Mut	Wt
Trametinib	Anti-melanoma	colo679	0.00900822	PRISM Secondary	ACH-000805	Melanoma	Metastasis	Female	COLO679_SKIN	0.026185	1.09151	63	Wt	Wt	Wt	Wt	Mut	Mut	Wt	Mut	Wt
Trametinib	Anti-melanoma	skmel-30	0.0215232	PRISM Secondary	ACH-000810	Melanoma	Metastasis	Male	SKMEL30_SKIN	0.026185	1.09151	63	Wt	Wt	Mut	Wt	Mut	Wt	Mut	Wt	Wt
Trametinib	Anti-melanoma	hs 939.t	0.00284094	PRISM Secondary	ACH-000814	Melanoma	Uncategorized	Female	HS939T_SKIN	0.026185	1.09151	63	Wt	Wt	Wt	Wt	Wt	Mut	Wt	Wt	Wt
Trametinib	Anti-melanoma	skmel-24	0.525005	PRISM Secondary	ACH-000822	Melanoma	Metastasis	Male	SKMEL24_SKIN	0.026185	1.09151	63	Wt	Wt	Wt	Wt	Mut	Mut	Wt	Mut	Wt
Trametinib	Anti-melanoma	wm793	7.77702	PRISM Secondary	ACH-000827	Melanoma	Uncategorized	Male	WM793_SKIN	0.026185	1.09151	63	Mut	Wt	Wt	Wt	Mut	Mut	Wt	Mut	Wt
Trametinib	Anti-melanoma	meljuso	0.247923	PRISM Secondary	ACH-000881	Melanoma	Primary	Female	MELJUSO_SKIN	0.026185	1.09151	63	Wt	Wt	Mut	Wt	Wt	Wt	Mut	Wt	Wt
Trametinib	Anti-melanoma	wm88	0.00463444	PRISM Secondary	ACH-000899	Melanoma	Metastasis	Male	WM88_SKIN	0.026185	1.09151	63	Wt	Wt	Wt	Wt	Mut	Mut	Wt	Mut	Wt
Trametinib	Anti-melanoma	ipc298	0.00902649	PRISM Secondary	ACH-000915	Melanoma	Primary	Female	IPC298_SKIN	0.026185	1.09151	63	Wt	Wt	Mut	Wt	Wt	Wt	Mut	Wt	Wt
Trametinib	Anti-melanoma	mewo	0.191669	PRISM Secondary	ACH-000987	Melanoma	Metastasis	Male	MEWO_SKIN	0.026185	1.09151	63	Wt	Wt	Wt	Wt	Wt	Wt	Wt	Wt	Wt
Trametinib	Anti-melanoma	skmel-2	7.15626	PRISM Secondary	ACH-001190	Melanoma	Metastasis	Male	SKMEL2_SKIN	0.026185	1.09151	63	Wt	Wt	Mut	Wt	Wt	Wt	Mut	Wt	Wt
Trametinib	Anti-melanoma	cp50mel-b	0.00266953	GDSC1000	ACH-002096	Melanoma	Uncategorized	Unknown	CP50MELB_SKIN	0.026185	1.09151	63					Mut
Trametinib	Anti-melanoma	cp66mel	0.00439839	GDSC1000	ACH-002097	Melanoma	Uncategorized	Unknown	CP66MEL_SKIN	0.026185	1.09151	63					Wt
Trametinib	Anti-melanoma	lb2518mel	0.00251435	GDSC1000	ACH-002152	Melanoma	Uncategorized	Unknown	LB2518MEL_SKIN	0.026185	1.09151	63					Wt
Trametinib	Anti-melanoma	lb373mel-d	0.036532	GDSC1000	ACH-002153	Melanoma	Uncategorized	Unknown	LB373MELD_SKIN	0.026185	1.09151	63					Wt
Trametinib	Anti-melanoma	mz7mel	0.00531933	GDSC1000	ACH-002166	Melanoma	Metastasis	Unknown	MZ7MEL_SKIN	0.026185	1.09151	63					Mut
Trametinib	Anti-melanoma	skmel-28	0.00365027	GDSC1000	ACH-000615	Melanoma	Uncategorized	Male	SKMEL28_SKIN	0.026185	1.09151	63	Mut	Wt	Wt	Wt	Mut	Mut	Wt	Mut	Wt
Trametinib	Anti-melanoma	skmel-2	0.00268318	GDSC1000	ACH-001190	Melanoma	Metastasis	Male	SKMEL2_SKIN	0.026185	1.09151	63	Wt	Wt	Mut	Wt	Wt	Wt	Mut	Wt	Wt
Trametinib	Anti-melanoma	m14	0.00189378	GDSC1000	ACH-002159	Melanoma, amelanotic	Metastasis	Unknown	M14_SKIN	0.026185	1.09151	63			Wt		Mut
Trametinib	Anti-melanoma	uacc62	0.00330446	GDSC1000	ACH-000425	Melanoma	Uncategorized	Unknown	UACC62_SKIN	0.026185	1.09151	63	Wt	Wt	Wt	Wt	Mut	Mut	Wt	Mut	Wt
Trametinib	Anti-melanoma	uacc257	0.00242539	GDSC1000	ACH-000579	Melanoma	Primary	Unknown	UACC257_SKIN	0.026185	1.09151	63	Wt	Wt	Wt	Wt	Mut	Mut	Wt	Mut	Wt
Trametinib	Anti-melanoma	a375	0.00124029	GDSC1000	ACH-000219	Melanoma	Primary	Female	A375_SKIN	0.026185	1.09151	63	Wt	Wt	Wt	Wt	Mut	Mut	Wt	Mut	Wt
Trametinib	Anti-melanoma	colo800	3.6392	GDSC1000	ACH-000401	Melanoma	Metastasis	Male	COLO800_SKIN	0.026185	1.09151	63	Wt	Wt	Wt	Wt	Wt	Mut	Wt	Wt	Wt
Trametinib	Anti-melanoma	colo679	0.00251423	GDSC1000	ACH-000805	Melanoma	Metastasis	Female	COLO679_SKIN	0.026185	1.09151	63	Wt	Wt	Wt	Wt	Mut	Mut	Wt	Mut	Wt
Trametinib	Anti-melanoma	c32	0.00110783	GDSC1000	ACH-000580	Melanoma, amelanotic	Primary	Male	C32_SKIN	0.026185	1.09151	63	Wt	Wt	Wt	Wt	Mut	Mut	Wt	Mut	Wt
Trametinib	Anti-melanoma	g361	0.00358971	GDSC1000	ACH-000572	Melanoma	Primary	Male	G361_SKIN	0.026185	1.09151	63	Wt	Wt	Wt	Wt	Mut	Mut	Wt	Mut	Wt
Trametinib	Anti-melanoma	hmvii	0.00196705	GDSC1000	ACH-002040	Melanoma	Primary	Female	HMVII_SKIN	0.026185	1.09151	63					Mut
Trametinib	Anti-melanoma	ht144	0.00545552	GDSC1000	ACH-000322	Melanoma	Metastasis	Male	HT144_SKIN	0.026185	1.09151	63	Wt	Wt	Wt	Wt	Mut	Mut	Wt	Mut	Wt
Trametinib	Anti-melanoma	ipc298	0.00205163	GDSC1000	ACH-000915	Melanoma	Primary	Female	IPC298_SKIN	0.026185	1.09151	63	Wt	Wt	Mut	Wt	Wt	Wt	Mut	Wt	Wt
Trametinib	Anti-melanoma	istmel1	0.0560134	GDSC1000	ACH-002143	Melanoma	Uncategorized	Unknown	ISTMEL1_SKIN	0.026185	1.09151	63					Mut
Trametinib	Anti-melanoma	melho	0.0019424	GDSC1000	ACH-000450	Melanoma	Primary	Female	MELHO_SKIN	0.026185	1.09151	63	Wt	Wt	Wt	Wt	Mut	Mut	Wt	Mut	Wt
Trametinib	Anti-melanoma	meljuso	0.0122554	GDSC1000	ACH-000881	Melanoma	Primary	Female	MELJUSO_SKIN	0.026185	1.09151	63	Wt	Wt	Mut	Wt	Wt	Wt	Mut	Wt	Wt
Trametinib	Anti-melanoma	mewo	0.0253245	GDSC1000	ACH-000987	Melanoma	Metastasis	Male	MEWO_SKIN	0.026185	1.09151	63	Wt	Wt	Wt	Wt	Wt	Wt	Wt	Wt	Wt
Trametinib	Anti-melanoma	rvh421	0.0304192	GDSC1000	ACH-000614	Melanoma	Metastasis	Male	RVH421_SKIN	0.026185	1.09151	63	Wt	Wt	Wt	Wt	Wt	Mut	Wt	Wt	Wt
Trametinib	Anti-melanoma	sh4	0.00139158	GDSC1000	ACH-000441	Melanoma	Metastasis	Female	SH4_SKIN	0.026185	1.09151	63	Wt	Wt	Wt	Wt	Mut	Mut	Wt	Mut	Wt
Trametinib	Anti-melanoma	skmel-1	0.0189136	GDSC1000	ACH-000465	Melanoma	Metastasis	Male	SKMEL1_SKIN	0.026185	1.09151	63	Wt	Wt	Wt	Wt	Mut	Mut	Wt	Mut	Wt
Trametinib	Anti-melanoma	skmel-3	0.0193001	GDSC1000	ACH-000423	Melanoma	Metastasis	Female	SKMEL3_SKIN	0.026185	1.09151	63	Wt	Wt	Wt	Wt	Mut	Wt	Wt	Mut	Wt
Trametinib	Anti-melanoma	skmel-24	0.00823421	GDSC1000	ACH-000822	Melanoma	Metastasis	Male	SKMEL24_SKIN	0.026185	1.09151	63	Wt	Wt	Wt	Wt	Mut	Mut	Wt	Mut	Wt
Trametinib	Anti-melanoma	skmel-30	0.002636	GDSC1000	ACH-000810	Melanoma	Metastasis	Male	SKMEL30_SKIN	0.026185	1.09151	63	Wt	Wt	Mut	Wt	Mut	Wt	Mut	Wt	Wt
Trametinib	Anti-melanoma	skmel-31	1.84514	GDSC1000	ACH-000640	Melanoma	Primary	Female	SKMEL31_SKIN	0.026185	1.09151	63	Wt	Wt	Wt	Wt	Wt	Wt	Wt	Wt	Wt
Trametinib	Anti-melanoma	wm115	0.0225506	GDSC1000	ACH-000304	Melanoma	Metastasis	Female	WM115_SKIN	0.026185	1.09151	63	Wt	Wt	Wt	Wt	Mut	Mut	Wt	Wt	Wt
Trametinib	Anti-melanoma	chl1	0.0558082	GDSC1000	ACH-001024	Melanoma	Metastasis	Female	CHL1_SKIN	0.026185	1.09151	63	Wt	Wt	Wt	Wt	Wt	Wt	Wt	Wt	Wt
Trametinib	Anti-melanoma	a101d	0.00961083	GDSC1000	ACH-000008	Melanoma	Uncategorized	Male	A101D_SKIN	0.026185	1.09151	63	Wt	Wt	Wt	Wt	Mut	Mut	Wt	Mut	Wt
Trametinib	Anti-melanoma	gak	0.00355096	GDSC1000	ACH-002120	Melanoma	Metastasis	Unknown	GAK_SKIN	0.026185	1.09151	63			Wt		Wt
Trametinib	Anti-melanoma	mmacsf	0.00104497	GDSC1000	ACH-002162	Melanoma	Uncategorized	Unknown	MMACSF_SKIN	0.026185	1.09151	63					Mut
Trametinib	Anti-melanoma	vmrcmelg	3.05443	GDSC1000	ACH-001704	Melanoma	Primary	Male	VMRCMELG_SKIN	0.026185	1.09151	63					Mut
Trametinib	Anti-melanoma	mz2mel	0.0661381	GDSC1000	ACH-002165	Melanoma	Uncategorized	Unknown	MZ2MEL_SKIN	0.026185	1.09151	63					Wt
Trametinib	Anti-melanoma	colo783	0.0234388	GDSC1000	ACH-000812	Melanoma	Metastasis	Female	COLO783_SKIN	0.026185	1.09151	63	Wt	Wt	Wt	Wt	Mut	Mut	Wt	Mut	Wt
Trametinib	Anti-melanoma	gmel	0.000796551	GDSC1000	ACH-002121	Melanoma	Uncategorized	Unknown	GMEL_SKIN	0.026185	1.09151	63					Mut
Trametinib	Anti-melanoma	igr37	0.00106348	GDSC1000	ACH-000650	Melanoma	Metastasis	Male	IGR37_SKIN	0.026185	1.09151	63	Wt	Wt	Wt	Wt	Mut	Mut	Wt	Mut	Wt
Trametinib	Anti-melanoma	wm278	0.143585	GDSC1000	ACH-002206	Melanoma	Uncategorized	Unknown	WM278_SKIN	0.026185	1.09151	63					Mut
Trametinib	Anti-melanoma	k2	0.00421813	GDSC1000	ACH-002147	Melanoma	Uncategorized	Unknown	K2_SKIN	0.026185	1.09151	63					Mut
Trametinib	Anti-melanoma	wm1552c	0.258115	GDSC1000	ACH-002205	Melanoma	Uncategorized	Unknown	WM1552C_SKIN	0.026185	1.09151	63					Mut
Trametinib	Anti-melanoma	wm35	0.00183398	GDSC1000	ACH-002207	Melanoma	Uncategorized	Unknown	WM35_SKIN	0.026185	1.09151	63					Mut
Trametinib	Anti-melanoma	cp50mel-b	0.00195588	GDSC2000	ACH-002096	Melanoma	Uncategorized	Unknown	CP50MELB_SKIN	0.026185	1.09151	63					Mut
Trametinib	Anti-melanoma	cp66mel	0.0203797	GDSC2000	ACH-002097	Melanoma	Uncategorized	Unknown	CP66MEL_SKIN	0.026185	1.09151	63					Wt
Trametinib	Anti-melanoma	lb2518mel	0.0241265	GDSC2000	ACH-002152	Melanoma	Uncategorized	Unknown	LB2518MEL_SKIN	0.026185	1.09151	63					Wt
Trametinib	Anti-melanoma	lb373mel-d	0.240626	GDSC2000	ACH-002153	Melanoma	Uncategorized	Unknown	LB373MELD_SKIN	0.026185	1.09151	63					Wt
Trametinib	Anti-melanoma	mz7mel	0.00916386	GDSC2000	ACH-002166	Melanoma	Metastasis	Unknown	MZ7MEL_SKIN	0.026185	1.09151	63					Mut
Trametinib	Anti-melanoma	skmel-28	0.00652154	GDSC2000	ACH-000615	Melanoma	Uncategorized	Male	SKMEL28_SKIN	0.026185	1.09151	63	Mut	Wt	Wt	Wt	Mut	Mut	Wt	Mut	Wt
Trametinib	Anti-melanoma	skmel-2	0.0269726	GDSC2000	ACH-001190	Melanoma	Metastasis	Male	SKMEL2_SKIN	0.026185	1.09151	63	Wt	Wt	Mut	Wt	Wt	Wt	Mut	Wt	Wt
Trametinib	Anti-melanoma	skmel-5	0.161891	GDSC2000	ACH-000730	Melanoma	Metastasis	Female	SKMEL5_SKIN	0.026185	1.09151	63	Wt	Wt	Wt	Wt	Mut	Mut	Wt	Mut	Wt
Trametinib	Anti-melanoma	m14	0.00163229	GDSC2000	ACH-002159	Melanoma, amelanotic	Metastasis	Unknown	M14_SKIN	0.026185	1.09151	63			Wt		Mut
Trametinib	Anti-melanoma	uacc62	0.0032575	GDSC2000	ACH-000425	Melanoma	Uncategorized	Unknown	UACC62_SKIN	0.026185	1.09151	63	Wt	Wt	Wt	Wt	Mut	Mut	Wt	Mut	Wt
Trametinib	Anti-melanoma	uacc257	0.0328982	GDSC2000	ACH-000579	Melanoma	Primary	Unknown	UACC257_SKIN	0.026185	1.09151	63	Wt	Wt	Wt	Wt	Mut	Mut	Wt	Mut	Wt
Trametinib	Anti-melanoma	a2058	0.243298	GDSC2000	ACH-000788	Melanoma	Metastasis	Male	A2058_SKIN	0.026185	1.09151	63	Wt	Wt	Wt	Mut	Mut	Mut	Wt	Mut	Wt
Trametinib	Anti-melanoma	a375	0.00766849	GDSC2000	ACH-000219	Melanoma	Primary	Female	A375_SKIN	0.026185	1.09151	63	Wt	Wt	Wt	Wt	Mut	Mut	Wt	Mut	Wt
Trametinib	Anti-melanoma	colo800	0.00785056	GDSC2000	ACH-000401	Melanoma	Metastasis	Male	COLO800_SKIN	0.026185	1.09151	63	Wt	Wt	Wt	Wt	Wt	Mut	Wt	Wt	Wt
Trametinib	Anti-melanoma	colo679	0.00297549	GDSC2000	ACH-000805	Melanoma	Metastasis	Female	COLO679_SKIN	0.026185	1.09151	63	Wt	Wt	Wt	Wt	Mut	Mut	Wt	Mut	Wt
Trametinib	Anti-melanoma	c32	0.00507368	GDSC2000	ACH-000580	Melanoma, amelanotic	Primary	Male	C32_SKIN	0.026185	1.09151	63	Wt	Wt	Wt	Wt	Mut	Mut	Wt	Mut	Wt
Trametinib	Anti-melanoma	g361	0.023076	GDSC2000	ACH-000572	Melanoma	Primary	Male	G361_SKIN	0.026185	1.09151	63	Wt	Wt	Wt	Wt	Mut	Mut	Wt	Mut	Wt
Trametinib	Anti-melanoma	hmvii	0.00842314	GDSC2000	ACH-002040	Melanoma	Primary	Female	HMVII_SKIN	0.026185	1.09151	63					Mut
Trametinib	Anti-melanoma	ht144	0.00637202	GDSC2000	ACH-000322	Melanoma	Metastasis	Male	HT144_SKIN	0.026185	1.09151	63	Wt	Wt	Wt	Wt	Mut	Mut	Wt	Mut	Wt
Trametinib	Anti-melanoma	igr1	0.847386	GDSC2000	ACH-000882	Melanoma	Metastasis	Male	IGR1_SKIN	0.026185	1.09151	63	Wt	Wt	Wt	Wt	Wt	Mut	Wt	Wt	Wt
Trametinib	Anti-melanoma	ipc298	0.00350928	GDSC2000	ACH-000915	Melanoma	Primary	Female	IPC298_SKIN	0.026185	1.09151	63	Wt	Wt	Mut	Wt	Wt	Wt	Mut	Wt	Wt
Trametinib	Anti-melanoma	istmel1	0.449224	GDSC2000	ACH-002143	Melanoma	Uncategorized	Unknown	ISTMEL1_SKIN	0.026185	1.09151	63					Mut
Trametinib	Anti-melanoma	melho	0.00671311	GDSC2000	ACH-000450	Melanoma	Primary	Female	MELHO_SKIN	0.026185	1.09151	63	Wt	Wt	Wt	Wt	Mut	Mut	Wt	Mut	Wt
Trametinib	Anti-melanoma	meljuso	0.277156	GDSC2000	ACH-000881	Melanoma	Primary	Female	MELJUSO_SKIN	0.026185	1.09151	63	Wt	Wt	Mut	Wt	Wt	Wt	Mut	Wt	Wt
Trametinib	Anti-melanoma	mewo	0.402612	GDSC2000	ACH-000987	Melanoma	Metastasis	Male	MEWO_SKIN	0.026185	1.09151	63	Wt	Wt	Wt	Wt	Wt	Wt	Wt	Wt	Wt
Trametinib	Anti-melanoma	rvh421	0.168596	GDSC2000	ACH-000614	Melanoma	Metastasis	Male	RVH421_SKIN	0.026185	1.09151	63	Wt	Wt	Wt	Wt	Wt	Mut	Wt	Wt	Wt
Trametinib	Anti-melanoma	sh4	0.0024813	GDSC2000	ACH-000441	Melanoma	Metastasis	Female	SH4_SKIN	0.026185	1.09151	63	Wt	Wt	Wt	Wt	Mut	Mut	Wt	Mut	Wt
Trametinib	Anti-melanoma	skmel-1	0.0131004	GDSC2000	ACH-000465	Melanoma	Metastasis	Male	SKMEL1_SKIN	0.026185	1.09151	63	Wt	Wt	Wt	Wt	Mut	Mut	Wt	Mut	Wt
Trametinib	Anti-melanoma	skmel-3	0.6863	GDSC2000	ACH-000423	Melanoma	Metastasis	Female	SKMEL3_SKIN	0.026185	1.09151	63	Wt	Wt	Wt	Wt	Mut	Wt	Wt	Mut	Wt
Trametinib	Anti-melanoma	skmel-24	0.165436	GDSC2000	ACH-000822	Melanoma	Metastasis	Male	SKMEL24_SKIN	0.026185	1.09151	63	Wt	Wt	Wt	Wt	Mut	Mut	Wt	Mut	Wt
Trametinib	Anti-melanoma	skmel-30	0.0167266	GDSC2000	ACH-000810	Melanoma	Metastasis	Male	SKMEL30_SKIN	0.026185	1.09151	63	Wt	Wt	Mut	Wt	Mut	Wt	Mut	Wt	Wt
Trametinib	Anti-melanoma	skmel-31	0.678307	GDSC2000	ACH-000640	Melanoma	Primary	Female	SKMEL31_SKIN	0.026185	1.09151	63	Wt	Wt	Wt	Wt	Wt	Wt	Wt	Wt	Wt
Trametinib	Anti-melanoma	wm115	0.174648	GDSC2000	ACH-000304	Melanoma	Metastasis	Female	WM115_SKIN	0.026185	1.09151	63	Wt	Wt	Wt	Wt	Mut	Mut	Wt	Wt	Wt
Trametinib	Anti-melanoma	chl1	3.15292	GDSC2000	ACH-001024	Melanoma	Metastasis	Female	CHL1_SKIN	0.026185	1.09151	63	Wt	Wt	Wt	Wt	Wt	Wt	Wt	Wt	Wt
Trametinib	Anti-melanoma	rpmi7951	0.528847	GDSC2000	ACH-000348	Melanoma	Metastasis	Female	RPMI7951_SKIN	0.026185	1.09151	63	Wt	Wt	Wt	Wt	Mut	Mut	Wt	Mut	Wt
Trametinib	Anti-melanoma	a101d	0.0894209	GDSC2000	ACH-000008	Melanoma	Uncategorized	Male	A101D_SKIN	0.026185	1.09151	63	Wt	Wt	Wt	Wt	Mut	Mut	Wt	Mut	Wt
Trametinib	Anti-melanoma	gak	0.0294772	GDSC2000	ACH-002120	Melanoma	Metastasis	Unknown	GAK_SKIN	0.026185	1.09151	63			Wt		Wt
Trametinib	Anti-melanoma	mmacsf	0.0262338	GDSC2000	ACH-002162	Melanoma	Uncategorized	Unknown	MMACSF_SKIN	0.026185	1.09151	63					Mut
Trametinib	Anti-melanoma	vmrcmelg	4.77035	GDSC2000	ACH-001704	Melanoma	Primary	Male	VMRCMELG_SKIN	0.026185	1.09151	63					Mut
Trametinib	Anti-melanoma	mz2mel	0.0322611	GDSC2000	ACH-002165	Melanoma	Uncategorized	Unknown	MZ2MEL_SKIN	0.026185	1.09151	63					Wt
Trametinib	Anti-melanoma	colo783	0.032648	GDSC2000	ACH-000812	Melanoma	Metastasis	Female	COLO783_SKIN	0.026185	1.09151	63	Wt	Wt	Wt	Wt	Mut	Mut	Wt	Mut	Wt
Trametinib	Anti-melanoma	gmel	0.00110688	GDSC2000	ACH-002121	Melanoma	Uncategorized	Unknown	GMEL_SKIN	0.026185	1.09151	63					Mut
Trametinib	Anti-melanoma	igr37	0.00354886	GDSC2000	ACH-000650	Melanoma	Metastasis	Male	IGR37_SKIN	0.026185	1.09151	63	Wt	Wt	Wt	Wt	Mut	Mut	Wt	Mut	Wt
Trametinib	Anti-melanoma	wm278	0.078555	GDSC2000	ACH-002206	Melanoma	Uncategorized	Unknown	WM278_SKIN	0.026185	1.09151	63					Mut
Trametinib	Anti-melanoma	k2	0.00434032	GDSC2000	ACH-002147	Melanoma	Uncategorized	Unknown	K2_SKIN	0.026185	1.09151	63					Mut
Trametinib	Anti-melanoma	wm1552c	0.578267	GDSC2000	ACH-002205	Melanoma	Uncategorized	Unknown	WM1552C_SKIN	0.026185	1.09151	63					Mut
Trametinib	Anti-melanoma	wm35	0.00312689	GDSC2000	ACH-002207	Melanoma	Uncategorized	Unknown	WM35_SKIN	0.026185	1.09151	63					Mut
Vemurafenib	Anti-melanoma	mdamb-435s	0.601367	PRISM Secondary	ACH-000884	Melanoma, amelanotic	Metastasis	Unknown	MDAMB435S_SKIN	0.395823	1.79285	25	Wt	Wt	Wt	Wt	Mut	Mut	Wt	Mut	Wt
Vemurafenib	Anti-melanoma	colo800	9.81147	PRISM Secondary	ACH-000401	Melanoma	Metastasis	Male	COLO800_SKIN	0.395823	1.79285	25	Wt	Wt	Wt	Wt	Wt	Mut	Wt	Wt	Wt
Vemurafenib	Anti-melanoma	wm88	0.400244	PRISM Secondary	ACH-000899	Melanoma	Metastasis	Male	WM88_SKIN	0.395823	1.79285	25	Wt	Wt	Wt	Wt	Mut	Mut	Wt	Mut	Wt
Vemurafenib	Anti-melanoma	uacc257	0.395823	PRISM Secondary	ACH-000579	Melanoma	Primary	Unknown	UACC257_SKIN	0.395823	1.79285	25	Wt	Wt	Wt	Wt	Mut	Mut	Wt	Mut	Wt
Vemurafenib	Anti-melanoma	uacc62	0.636622	PRISM Secondary	ACH-000425	Melanoma	Uncategorized	Unknown	UACC62_SKIN	0.395823	1.79285	25	Wt	Wt	Wt	Wt	Mut	Mut	Wt	Mut	Wt
Vemurafenib	Anti-melanoma	malme3m	0.17782	PRISM Secondary	ACH-000477	Melanoma	Metastasis	Male	MALME3M_SKIN	0.395823	1.79285	25	Wt	Wt	Wt	Wt	Mut	Mut	Wt	Mut	Wt
Vemurafenib	Anti-melanoma	a101d	0.41554	PRISM Secondary	ACH-000008	Melanoma	Uncategorized	Male	A101D_SKIN	0.395823	1.79285	25	Wt	Wt	Wt	Wt	Mut	Mut	Wt	Mut	Wt
Vemurafenib	Anti-melanoma	hs 939.t	0.132548	PRISM Secondary	ACH-000814	Melanoma	Uncategorized	Female	HS939T_SKIN	0.395823	1.79285	25	Wt	Wt	Wt	Wt	Wt	Mut	Wt	Wt	Wt
Vemurafenib	Anti-melanoma	rvh421	0.0895807	PRISM Secondary	ACH-000614	Melanoma	Metastasis	Male	RVH421_SKIN	0.395823	1.79285	25	Wt	Wt	Wt	Wt	Wt	Mut	Wt	Wt	Wt
Vemurafenib	Anti-melanoma	cjm	0.674181	PRISM Secondary	ACH-000458	Melanoma	Metastasis	Unknown	CJM_SKIN	0.395823	1.79285	25	Wt	Wt	Wt	Wt	Wt	Wt	Wt	Wt	Wt
Vemurafenib	Anti-melanoma	wm983b	0.09078	PRISM Secondary	ACH-000765	Melanoma	Metastasis	Male	WM983B_SKIN	0.395823	1.79285	25	Wt	Wt	Wt	Wt	Mut	Mut	Wt	Mut	Wt
Vemurafenib	Anti-melanoma	k029ax	1.85419	PRISM Secondary	ACH-000404	Melanoma	Primary	Unknown	K029AX_SKIN	0.395823	1.79285	25	Wt	Wt	Wt	Wt	Mut	Mut	Wt	Mut	Wt
Vemurafenib	Anti-melanoma	a101d	0.474517	PRISM Secondary	ACH-000008	Melanoma	Uncategorized	Male	A101D_SKIN	0.395823	1.79285	25	Wt	Wt	Wt	Wt	Mut	Mut	Wt	Mut	Wt
Vemurafenib	Anti-melanoma	a375	0.0541514	PRISM Secondary	ACH-000219	Melanoma	Primary	Female	A375_SKIN	0.395823	1.79285	25	Wt	Wt	Wt	Wt	Mut	Mut	Wt	Mut	Wt
Vemurafenib	Anti-melanoma	ht144	0.299322	PRISM Secondary	ACH-000322	Melanoma	Metastasis	Male	HT144_SKIN	0.395823	1.79285	25	Wt	Wt	Wt	Wt	Mut	Mut	Wt	Mut	Wt
Vemurafenib	Anti-melanoma	colo800	0.766017	PRISM Secondary	ACH-000401	Melanoma	Metastasis	Male	COLO800_SKIN	0.395823	1.79285	25	Wt	Wt	Wt	Wt	Wt	Mut	Wt	Wt	Wt
Vemurafenib	Anti-melanoma	k029ax	0.318391	PRISM Secondary	ACH-000404	Melanoma	Primary	Unknown	K029AX_SKIN	0.395823	1.79285	25	Wt	Wt	Wt	Wt	Mut	Mut	Wt	Mut	Wt
Vemurafenib	Anti-melanoma	uacc62	0.337859	PRISM Secondary	ACH-000425	Melanoma	Uncategorized	Unknown	UACC62_SKIN	0.395823	1.79285	25	Wt	Wt	Wt	Wt	Mut	Mut	Wt	Mut	Wt
Vemurafenib	Anti-melanoma	sh4	0.182401	PRISM Secondary	ACH-000441	Melanoma	Metastasis	Female	SH4_SKIN	0.395823	1.79285	25	Wt	Wt	Wt	Wt	Mut	Mut	Wt	Mut	Wt
Vemurafenib	Anti-melanoma	melho	0.323449	PRISM Secondary	ACH-000450	Melanoma	Primary	Female	MELHO_SKIN	0.395823	1.79285	25	Wt	Wt	Wt	Wt	Mut	Mut	Wt	Mut	Wt
Vemurafenib	Anti-melanoma	cjm	0.545759	PRISM Secondary	ACH-000458	Melanoma	Metastasis	Unknown	CJM_SKIN	0.395823	1.79285	25	Wt	Wt	Wt	Wt	Wt	Wt	Wt	Wt	Wt
Vemurafenib	Anti-melanoma	malme3m	2.74302	PRISM Secondary	ACH-000477	Melanoma	Metastasis	Male	MALME3M_SKIN	0.395823	1.79285	25	Wt	Wt	Wt	Wt	Mut	Mut	Wt	Mut	Wt
Vemurafenib	Anti-melanoma	uacc257	0.153613	PRISM Secondary	ACH-000579	Melanoma	Primary	Unknown	UACC257_SKIN	0.395823	1.79285	25	Wt	Wt	Wt	Wt	Mut	Mut	Wt	Mut	Wt
Vemurafenib	Anti-melanoma	colo 741	2.14509	PRISM Secondary	ACH-000582	Melanoma	Metastasis	Female	COLO741_SKIN	0.395823	1.79285	25	Wt	Wt	Wt	Wt	Mut	Mut	Wt	Mut	Wt
Vemurafenib	Anti-melanoma	rvh421	0.136004	PRISM Secondary	ACH-000614	Melanoma	Metastasis	Male	RVH421_SKIN	0.395823	1.79285	25	Wt	Wt	Wt	Wt	Wt	Mut	Wt	Wt	Wt
Vemurafenib	Anti-melanoma	igr37	0.184353	PRISM Secondary	ACH-000650	Melanoma	Metastasis	Male	IGR37_SKIN	0.395823	1.79285	25	Wt	Wt	Wt	Wt	Mut	Mut	Wt	Mut	Wt
Vemurafenib	Anti-melanoma	wm1799	3.51324	PRISM Secondary	ACH-000661	Melanoma	Uncategorized	Male	WM1799_SKIN	0.395823	1.79285	25	Wt	Wt	Wt	Wt	Mut	Mut	Wt	Mut	Wt
Vemurafenib	Anti-melanoma	lox imvi	0.215877	PRISM Secondary	ACH-000750	Melanoma	Metastasis	Male	LOXIMVI_SKIN	0.395823	1.79285	25	Wt	Wt	Wt	Wt	Mut	Mut	Wt	Mut	Wt
Vemurafenib	Anti-melanoma	colo679	0.352495	PRISM Secondary	ACH-000805	Melanoma	Metastasis	Female	COLO679_SKIN	0.395823	1.79285	25	Wt	Wt	Wt	Wt	Mut	Mut	Wt	Mut	Wt
Vemurafenib	Anti-melanoma	hs 939.t	0.163152	PRISM Secondary	ACH-000814	Melanoma	Uncategorized	Female	HS939T_SKIN	0.395823	1.79285	25	Wt	Wt	Wt	Wt	Wt	Mut	Wt	Wt	Wt
Vemurafenib	Anti-melanoma	skmel-24	3.09371	PRISM Secondary	ACH-000822	Melanoma	Metastasis	Male	SKMEL24_SKIN	0.395823	1.79285	25	Wt	Wt	Wt	Wt	Mut	Mut	Wt	Mut	Wt
Vemurafenib	Anti-melanoma	igr1	0.662827	PRISM Secondary	ACH-000882	Melanoma	Metastasis	Male	IGR1_SKIN	0.395823	1.79285	25	Wt	Wt	Wt	Wt	Wt	Mut	Wt	Wt	Wt
Vemurafenib	Anti-melanoma	wm88	0.10824	PRISM Secondary	ACH-000899	Melanoma	Metastasis	Male	WM88_SKIN	0.395823	1.79285	25	Wt	Wt	Wt	Wt	Mut	Mut	Wt	Mut	Wt
Vemurafenib	Anti-melanoma	colo 792	2.60525	PRISM Secondary	ACH-000968	Melanoma	Metastasis	Male	COLO792_SKIN	0.395823	1.79285	25	Wt	Wt	Wt	Wt	Wt	Wt	Wt	Wt	Wt
Vemurafenib	Anti-melanoma	wm266-4	0.841316	PRISM Secondary	ACH-001239	Melanoma	Metastasis	Female	WM2664_SKIN	0.395823	1.79285	25	Wt	Wt	Wt	Wt	Mut	Mut	Wt	Wt	Wt
Vindesine	Anti-melanoma	hs 944.t	0.0162325	PRISM Secondary	ACH-000632	Melanoma	Metastasis	Male	HS944T_SKIN	0.0168633	0.986688	32	Wt	Wt	Mut	Wt	Wt	Wt	Mut	Wt	Wt
Vindesine	Anti-melanoma	mewo	0.0283795	PRISM Secondary	ACH-000987	Melanoma	Metastasis	Male	MEWO_SKIN	0.0168633	0.986688	32	Wt	Wt	Wt	Wt	Wt	Wt	Wt	Wt	Wt
Vindesine	Anti-melanoma	hs 294t	0.0212917	PRISM Secondary	ACH-000014	Melanoma	Metastasis	Male	HS294T_SKIN	0.0168633	0.986688	32	Wt	Wt	Wt	Wt	Wt	Mut	Wt	Wt	Wt
Vindesine	Anti-melanoma	mdamb-435s	0.0067228	PRISM Secondary	ACH-000884	Melanoma, amelanotic	Metastasis	Unknown	MDAMB435S_SKIN	0.0168633	0.986688	32	Wt	Wt	Wt	Wt	Mut	Mut	Wt	Mut	Wt
Vindesine	Anti-melanoma	wm1799	0.0123574	PRISM Secondary	ACH-000661	Melanoma	Uncategorized	Male	WM1799_SKIN	0.0168633	0.986688	32	Wt	Wt	Wt	Wt	Mut	Mut	Wt	Mut	Wt
Vindesine	Anti-melanoma	melho	0.00979646	PRISM Secondary	ACH-000450	Melanoma	Primary	Female	MELHO_SKIN	0.0168633	0.986688	32	Wt	Wt	Wt	Wt	Mut	Mut	Wt	Mut	Wt
Vindesine	Anti-melanoma	sh4	0.0123061	PRISM Secondary	ACH-000441	Melanoma	Metastasis	Female	SH4_SKIN	0.0168633	0.986688	32	Wt	Wt	Wt	Wt	Mut	Mut	Wt	Mut	Wt
Vindesine	Anti-melanoma	colo 741	0.0300132	PRISM Secondary	ACH-000582	Melanoma	Metastasis	Female	COLO741_SKIN	0.0168633	0.986688	32	Wt	Wt	Wt	Wt	Mut	Mut	Wt	Mut	Wt
Vindesine	Anti-melanoma	colo800	0.014348	PRISM Secondary	ACH-000401	Melanoma	Metastasis	Male	COLO800_SKIN	0.0168633	0.986688	32	Wt	Wt	Wt	Wt	Wt	Mut	Wt	Wt	Wt
Vindesine	Anti-melanoma	wm88	0.0326145	PRISM Secondary	ACH-000899	Melanoma	Metastasis	Male	WM88_SKIN	0.0168633	0.986688	32	Wt	Wt	Wt	Wt	Mut	Mut	Wt	Mut	Wt
Vindesine	Anti-melanoma	ipc298	0.0139545	PRISM Secondary	ACH-000915	Melanoma	Primary	Female	IPC298_SKIN	0.0168633	0.986688	32	Wt	Wt	Mut	Wt	Wt	Wt	Mut	Wt	Wt
Vindesine	Anti-melanoma	wm793	0.0324687	PRISM Secondary	ACH-000827	Melanoma	Uncategorized	Male	WM793_SKIN	0.0168633	0.986688	32	Mut	Wt	Wt	Wt	Mut	Mut	Wt	Mut	Wt
Vindesine	Anti-melanoma	uacc62	0.00822267	PRISM Secondary	ACH-000425	Melanoma	Uncategorized	Unknown	UACC62_SKIN	0.0168633	0.986688	32	Wt	Wt	Wt	Wt	Mut	Mut	Wt	Mut	Wt
Vindesine	Anti-melanoma	skmel-5	0.006148	PRISM Secondary	ACH-000730	Melanoma	Metastasis	Female	SKMEL5_SKIN	0.0168633	0.986688	32	Wt	Wt	Wt	Wt	Mut	Mut	Wt	Mut	Wt
Vindesine	Anti-melanoma	g361	0.0934447	PRISM Secondary	ACH-000572	Melanoma	Primary	Male	G361_SKIN	0.0168633	0.986688	32	Wt	Wt	Wt	Wt	Mut	Mut	Wt	Mut	Wt
Vindesine	Anti-melanoma	colo679	0.0185481	PRISM Secondary	ACH-000805	Melanoma	Metastasis	Female	COLO679_SKIN	0.0168633	0.986688	32	Wt	Wt	Wt	Wt	Mut	Mut	Wt	Mut	Wt
Vindesine	Anti-melanoma	a375	0.0555044	PRISM Secondary	ACH-000219	Melanoma	Primary	Female	A375_SKIN	0.0168633	0.986688	32	Wt	Wt	Wt	Wt	Mut	Mut	Wt	Mut	Wt
Vindesine	Anti-melanoma	igr37	0.0191295	PRISM Secondary	ACH-000650	Melanoma	Metastasis	Male	IGR37_SKIN	0.0168633	0.986688	32	Wt	Wt	Wt	Wt	Mut	Mut	Wt	Mut	Wt
Vindesine	Anti-melanoma	a2058	0.0118996	PRISM Secondary	ACH-000788	Melanoma	Metastasis	Male	A2058_SKIN	0.0168633	0.986688	32	Wt	Wt	Wt	Mut	Mut	Mut	Wt	Mut	Wt
Vindesine	Anti-melanoma	igr1	0.0230742	PRISM Secondary	ACH-000882	Melanoma	Metastasis	Male	IGR1_SKIN	0.0168633	0.986688	32	Wt	Wt	Wt	Wt	Wt	Mut	Wt	Wt	Wt
Vindesine	Anti-melanoma	a101d	0.00941675	PRISM Secondary	ACH-000008	Melanoma	Uncategorized	Male	A101D_SKIN	0.0168633	0.986688	32	Wt	Wt	Wt	Wt	Mut	Mut	Wt	Mut	Wt
Vindesine	Anti-melanoma	hs 939.t	5.60276	PRISM Secondary	ACH-000814	Melanoma	Uncategorized	Female	HS939T_SKIN	0.0168633	0.986688	32	Wt	Wt	Wt	Wt	Wt	Mut	Wt	Wt	Wt
Vindesine	Anti-melanoma	rvh421	0.00783381	PRISM Secondary	ACH-000614	Melanoma	Metastasis	Male	RVH421_SKIN	0.0168633	0.986688	32	Wt	Wt	Wt	Wt	Wt	Mut	Wt	Wt	Wt
Vindesine	Anti-melanoma	colo 792	0.0499731	PRISM Secondary	ACH-000968	Melanoma	Metastasis	Male	COLO792_SKIN	0.0168633	0.986688	32	Wt	Wt	Wt	Wt	Wt	Wt	Wt	Wt	Wt
Vindesine	Anti-melanoma	lox imvi	0.00832632	PRISM Secondary	ACH-000750	Melanoma	Metastasis	Male	LOXIMVI_SKIN	0.0168633	0.986688	32	Wt	Wt	Wt	Wt	Mut	Mut	Wt	Mut	Wt
Vindesine	Anti-melanoma	chl1	0.030019	PRISM Secondary	ACH-001024	Melanoma	Metastasis	Female	CHL1_SKIN	0.0168633	0.986688	32	Wt	Wt	Wt	Wt	Wt	Wt	Wt	Wt	Wt
Vindesine	Anti-melanoma	cjm	0.0102732	PRISM Secondary	ACH-000458	Melanoma	Metastasis	Unknown	CJM_SKIN	0.0168633	0.986688	32	Wt	Wt	Wt	Wt	Wt	Wt	Wt	Wt	Wt
Vindesine	Anti-melanoma	colo783	0.0208963	PRISM Secondary	ACH-000812	Melanoma	Metastasis	Female	COLO783_SKIN	0.0168633	0.986688	32	Wt	Wt	Wt	Wt	Mut	Mut	Wt	Mut	Wt
Vindesine	Anti-melanoma	k029ax	0.0172009	PRISM Secondary	ACH-000404	Melanoma	Primary	Unknown	K029AX_SKIN	0.0168633	0.986688	32	Wt	Wt	Wt	Wt	Mut	Mut	Wt	Mut	Wt
Vindesine	Anti-melanoma	meljuso	0.0132798	PRISM Secondary	ACH-000881	Melanoma	Primary	Female	MELJUSO_SKIN	0.0168633	0.986688	32	Wt	Wt	Mut	Wt	Wt	Wt	Mut	Wt	Wt
Vindesine	Anti-melanoma	skmel-2	0.0165256	PRISM Secondary	ACH-001190	Melanoma	Metastasis	Male	SKMEL2_SKIN	0.0168633	0.986688	32	Wt	Wt	Mut	Wt	Wt	Wt	Mut	Wt	Wt
Vindesine	Anti-melanoma	skmel-3	0.0350488	PRISM Secondary	ACH-000423	Melanoma	Metastasis	Female	SKMEL3_SKIN	0.0168633	0.986688	32	Wt	Wt	Wt	Wt	Mut	Wt	Wt	Mut	Wt
Asymmetrical dimethylarginine	NO-based drug	hs 944.t	1.73359	PRISM Secondary	ACH-000632	Melanoma	Metastasis	Male	HS944T_SKIN	1.19381	1.34817	35	Wt	Wt	Mut	Wt	Wt	Wt	Mut	Wt	Wt
Asymmetrical dimethylarginine	NO-based drug	mewo	0.776913	PRISM Secondary	ACH-000987	Melanoma	Metastasis	Male	MEWO_SKIN	1.19381	1.34817	35	Wt	Wt	Wt	Wt	Wt	Wt	Wt	Wt	Wt
Asymmetrical dimethylarginine	NO-based drug	hs 294t	0.639785	PRISM Secondary	ACH-000014	Melanoma	Metastasis	Male	HS294T_SKIN	1.19381	1.34817	35	Wt	Wt	Wt	Wt	Wt	Mut	Wt	Wt	Wt
Asymmetrical dimethylarginine	NO-based drug	mdamb-435s	7.66505	PRISM Secondary	ACH-000884	Melanoma, amelanotic	Metastasis	Unknown	MDAMB435S_SKIN	1.19381	1.34817	35	Wt	Wt	Wt	Wt	Mut	Mut	Wt	Mut	Wt
Asymmetrical dimethylarginine	NO-based drug	wm1799	2.09825	PRISM Secondary	ACH-000661	Melanoma	Uncategorized	Male	WM1799_SKIN	1.19381	1.34817	35	Wt	Wt	Wt	Wt	Mut	Mut	Wt	Mut	Wt
Asymmetrical dimethylarginine	NO-based drug	melho	0.331164	PRISM Secondary	ACH-000450	Melanoma	Primary	Female	MELHO_SKIN	1.19381	1.34817	35	Wt	Wt	Wt	Wt	Mut	Mut	Wt	Mut	Wt
Asymmetrical dimethylarginine	NO-based drug	ht144	1.04617	PRISM Secondary	ACH-000322	Melanoma	Metastasis	Male	HT144_SKIN	1.19381	1.34817	35	Wt	Wt	Wt	Wt	Mut	Mut	Wt	Mut	Wt
Asymmetrical dimethylarginine	NO-based drug	sh4	0.625142	PRISM Secondary	ACH-000441	Melanoma	Metastasis	Female	SH4_SKIN	1.19381	1.34817	35	Wt	Wt	Wt	Wt	Mut	Mut	Wt	Mut	Wt
Asymmetrical dimethylarginine	NO-based drug	wm266-4	1.46557	PRISM Secondary	ACH-001239	Melanoma	Metastasis	Female	WM2664_SKIN	1.19381	1.34817	35	Wt	Wt	Wt	Wt	Mut	Mut	Wt	Wt	Wt
Asymmetrical dimethylarginine	NO-based drug	colo800	0.929157	PRISM Secondary	ACH-000401	Melanoma	Metastasis	Male	COLO800_SKIN	1.19381	1.34817	35	Wt	Wt	Wt	Wt	Wt	Mut	Wt	Wt	Wt
Asymmetrical dimethylarginine	NO-based drug	wm88	3.43263	PRISM Secondary	ACH-000899	Melanoma	Metastasis	Male	WM88_SKIN	1.19381	1.34817	35	Wt	Wt	Wt	Wt	Mut	Mut	Wt	Mut	Wt
Asymmetrical dimethylarginine	NO-based drug	ipc298	1.21861	PRISM Secondary	ACH-000915	Melanoma	Primary	Female	IPC298_SKIN	1.19381	1.34817	35	Wt	Wt	Mut	Wt	Wt	Wt	Mut	Wt	Wt
Asymmetrical dimethylarginine	NO-based drug	uacc257	3.5263	PRISM Secondary	ACH-000579	Melanoma	Primary	Unknown	UACC257_SKIN	1.19381	1.34817	35	Wt	Wt	Wt	Wt	Mut	Mut	Wt	Mut	Wt
Asymmetrical dimethylarginine	NO-based drug	skmel-24	0.238431	PRISM Secondary	ACH-000822	Melanoma	Metastasis	Male	SKMEL24_SKIN	1.19381	1.34817	35	Wt	Wt	Wt	Wt	Mut	Mut	Wt	Mut	Wt
Asymmetrical dimethylarginine	NO-based drug	wm793	0.566108	PRISM Secondary	ACH-000827	Melanoma	Uncategorized	Male	WM793_SKIN	1.19381	1.34817	35	Mut	Wt	Wt	Wt	Mut	Mut	Wt	Mut	Wt
Asymmetrical dimethylarginine	NO-based drug	skmel-5	0.729606	PRISM Secondary	ACH-000730	Melanoma	Metastasis	Female	SKMEL5_SKIN	1.19381	1.34817	35	Wt	Wt	Wt	Wt	Mut	Mut	Wt	Mut	Wt
Asymmetrical dimethylarginine	NO-based drug	malme3m	1.19381	PRISM Secondary	ACH-000477	Melanoma	Metastasis	Male	MALME3M_SKIN	1.19381	1.34817	35	Wt	Wt	Wt	Wt	Mut	Mut	Wt	Mut	Wt
Asymmetrical dimethylarginine	NO-based drug	g361	0.652629	PRISM Secondary	ACH-000572	Melanoma	Primary	Male	G361_SKIN	1.19381	1.34817	35	Wt	Wt	Wt	Wt	Mut	Mut	Wt	Mut	Wt
Asymmetrical dimethylarginine	NO-based drug	colo679	0.433936	PRISM Secondary	ACH-000805	Melanoma	Metastasis	Female	COLO679_SKIN	1.19381	1.34817	35	Wt	Wt	Wt	Wt	Mut	Mut	Wt	Mut	Wt
Asymmetrical dimethylarginine	NO-based drug	a375	1.87981	PRISM Secondary	ACH-000219	Melanoma	Primary	Female	A375_SKIN	1.19381	1.34817	35	Wt	Wt	Wt	Wt	Mut	Mut	Wt	Mut	Wt
Asymmetrical dimethylarginine	NO-based drug	igr37	2.40765	PRISM Secondary	ACH-000650	Melanoma	Metastasis	Male	IGR37_SKIN	1.19381	1.34817	35	Wt	Wt	Wt	Wt	Mut	Mut	Wt	Mut	Wt
Asymmetrical dimethylarginine	NO-based drug	a2058	1.90369	PRISM Secondary	ACH-000788	Melanoma	Metastasis	Male	A2058_SKIN	1.19381	1.34817	35	Wt	Wt	Wt	Mut	Mut	Mut	Wt	Mut	Wt
Asymmetrical dimethylarginine	NO-based drug	igr1	0.62925	PRISM Secondary	ACH-000882	Melanoma	Metastasis	Male	IGR1_SKIN	1.19381	1.34817	35	Wt	Wt	Wt	Wt	Wt	Mut	Wt	Wt	Wt
Asymmetrical dimethylarginine	NO-based drug	a101d	1.34805	PRISM Secondary	ACH-000008	Melanoma	Uncategorized	Male	A101D_SKIN	1.19381	1.34817	35	Wt	Wt	Wt	Wt	Mut	Mut	Wt	Mut	Wt
Asymmetrical dimethylarginine	NO-based drug	hs 939.t	0.661532	PRISM Secondary	ACH-000814	Melanoma	Uncategorized	Female	HS939T_SKIN	1.19381	1.34817	35	Wt	Wt	Wt	Wt	Wt	Mut	Wt	Wt	Wt
Asymmetrical dimethylarginine	NO-based drug	rvh421	2.27345	PRISM Secondary	ACH-000614	Melanoma	Metastasis	Male	RVH421_SKIN	1.19381	1.34817	35	Wt	Wt	Wt	Wt	Wt	Mut	Wt	Wt	Wt
Asymmetrical dimethylarginine	NO-based drug	skmel-30	1.79076	PRISM Secondary	ACH-000810	Melanoma	Metastasis	Male	SKMEL30_SKIN	1.19381	1.34817	35	Wt	Wt	Mut	Wt	Mut	Wt	Mut	Wt	Wt
Asymmetrical dimethylarginine	NO-based drug	colo 792	0.646073	PRISM Secondary	ACH-000968	Melanoma	Metastasis	Male	COLO792_SKIN	1.19381	1.34817	35	Wt	Wt	Wt	Wt	Wt	Wt	Wt	Wt	Wt
Asymmetrical dimethylarginine	NO-based drug	chl1	1.87203	PRISM Secondary	ACH-001024	Melanoma	Metastasis	Female	CHL1_SKIN	1.19381	1.34817	35	Wt	Wt	Wt	Wt	Wt	Wt	Wt	Wt	Wt
Asymmetrical dimethylarginine	NO-based drug	wm983b	2.34056	PRISM Secondary	ACH-000765	Melanoma	Metastasis	Male	WM983B_SKIN	1.19381	1.34817	35	Wt	Wt	Wt	Wt	Mut	Mut	Wt	Mut	Wt
Asymmetrical dimethylarginine	NO-based drug	colo783	0.792232	PRISM Secondary	ACH-000812	Melanoma	Metastasis	Female	COLO783_SKIN	1.19381	1.34817	35	Wt	Wt	Wt	Wt	Mut	Mut	Wt	Mut	Wt
Asymmetrical dimethylarginine	NO-based drug	k029ax	0.832373	PRISM Secondary	ACH-000404	Melanoma	Primary	Unknown	K029AX_SKIN	1.19381	1.34817	35	Wt	Wt	Wt	Wt	Mut	Mut	Wt	Mut	Wt
Asymmetrical dimethylarginine	NO-based drug	meljuso	1.23	PRISM Secondary	ACH-000881	Melanoma	Primary	Female	MELJUSO_SKIN	1.19381	1.34817	35	Wt	Wt	Mut	Wt	Wt	Wt	Mut	Wt	Wt
Asymmetrical dimethylarginine	NO-based drug	skmel-2	0.715529	PRISM Secondary	ACH-001190	Melanoma	Metastasis	Male	SKMEL2_SKIN	1.19381	1.34817	35	Wt	Wt	Mut	Wt	Wt	Wt	Mut	Wt	Wt
Asymmetrical dimethylarginine	NO-based drug	skmel-3	1.63556	PRISM Secondary	ACH-000423	Melanoma	Metastasis	Female	SKMEL3_SKIN	1.19381	1.34817	35	Wt	Wt	Wt	Wt	Mut	Wt	Wt	Mut	Wt
Diphenyleneiodonium	NO-based drug	hs 944.t	0.0707743	PRISM Secondary	ACH-000632	Melanoma	Metastasis	Male	HS944T_SKIN	0.088597	1.07195	37	Wt	Wt	Mut	Wt	Wt	Wt	Mut	Wt	Wt
Diphenyleneiodonium	NO-based drug	mewo	0.0285267	PRISM Secondary	ACH-000987	Melanoma	Metastasis	Male	MEWO_SKIN	0.088597	1.07195	37	Wt	Wt	Wt	Wt	Wt	Wt	Wt	Wt	Wt
Diphenyleneiodonium	NO-based drug	hs 294t	0.26647	PRISM Secondary	ACH-000014	Melanoma	Metastasis	Male	HS294T_SKIN	0.088597	1.07195	37	Wt	Wt	Wt	Wt	Wt	Mut	Wt	Wt	Wt
Diphenyleneiodonium	NO-based drug	mdamb-435s	0.948167	PRISM Secondary	ACH-000884	Melanoma, amelanotic	Metastasis	Unknown	MDAMB435S_SKIN	0.088597	1.07195	37	Wt	Wt	Wt	Wt	Mut	Mut	Wt	Mut	Wt
Diphenyleneiodonium	NO-based drug	wm1799	0.44697	PRISM Secondary	ACH-000661	Melanoma	Uncategorized	Male	WM1799_SKIN	0.088597	1.07195	37	Wt	Wt	Wt	Wt	Mut	Mut	Wt	Mut	Wt
Diphenyleneiodonium	NO-based drug	sh4	0.0531828	PRISM Secondary	ACH-000441	Melanoma	Metastasis	Female	SH4_SKIN	0.088597	1.07195	37	Wt	Wt	Wt	Wt	Mut	Mut	Wt	Mut	Wt
Diphenyleneiodonium	NO-based drug	wm266-4	0.132044	PRISM Secondary	ACH-001239	Melanoma	Metastasis	Female	WM2664_SKIN	0.088597	1.07195	37	Wt	Wt	Wt	Wt	Mut	Mut	Wt	Wt	Wt
Diphenyleneiodonium	NO-based drug	colo 741	0.203527	PRISM Secondary	ACH-000582	Melanoma	Metastasis	Female	COLO741_SKIN	0.088597	1.07195	37	Wt	Wt	Wt	Wt	Mut	Mut	Wt	Mut	Wt
Diphenyleneiodonium	NO-based drug	colo800	0.217348	PRISM Secondary	ACH-000401	Melanoma	Metastasis	Male	COLO800_SKIN	0.088597	1.07195	37	Wt	Wt	Wt	Wt	Wt	Mut	Wt	Wt	Wt
Diphenyleneiodonium	NO-based drug	wm88	0.0353514	PRISM Secondary	ACH-000899	Melanoma	Metastasis	Male	WM88_SKIN	0.088597	1.07195	37	Wt	Wt	Wt	Wt	Mut	Mut	Wt	Mut	Wt
Diphenyleneiodonium	NO-based drug	ipc298	0.4446	PRISM Secondary	ACH-000915	Melanoma	Primary	Female	IPC298_SKIN	0.088597	1.07195	37	Wt	Wt	Mut	Wt	Wt	Wt	Mut	Wt	Wt
Diphenyleneiodonium	NO-based drug	uacc257	0.023097	PRISM Secondary	ACH-000579	Melanoma	Primary	Unknown	UACC257_SKIN	0.088597	1.07195	37	Wt	Wt	Wt	Wt	Mut	Mut	Wt	Mut	Wt
Diphenyleneiodonium	NO-based drug	skmel-24	0.0756836	PRISM Secondary	ACH-000822	Melanoma	Metastasis	Male	SKMEL24_SKIN	0.088597	1.07195	37	Wt	Wt	Wt	Wt	Mut	Mut	Wt	Mut	Wt
Diphenyleneiodonium	NO-based drug	wm793	0.664491	PRISM Secondary	ACH-000827	Melanoma	Uncategorized	Male	WM793_SKIN	0.088597	1.07195	37	Mut	Wt	Wt	Wt	Mut	Mut	Wt	Mut	Wt
Diphenyleneiodonium	NO-based drug	skmel-5	0.0236112	PRISM Secondary	ACH-000730	Melanoma	Metastasis	Female	SKMEL5_SKIN	0.088597	1.07195	37	Wt	Wt	Wt	Wt	Mut	Mut	Wt	Mut	Wt
Diphenyleneiodonium	NO-based drug	malme3m	0.0256352	PRISM Secondary	ACH-000477	Melanoma	Metastasis	Male	MALME3M_SKIN	0.088597	1.07195	37	Wt	Wt	Wt	Wt	Mut	Mut	Wt	Mut	Wt
Diphenyleneiodonium	NO-based drug	g361	0.032577	PRISM Secondary	ACH-000572	Melanoma	Primary	Male	G361_SKIN	0.088597	1.07195	37	Wt	Wt	Wt	Wt	Mut	Mut	Wt	Mut	Wt
Diphenyleneiodonium	NO-based drug	colo679	0.0609341	PRISM Secondary	ACH-000805	Melanoma	Metastasis	Female	COLO679_SKIN	0.088597	1.07195	37	Wt	Wt	Wt	Wt	Mut	Mut	Wt	Mut	Wt
Diphenyleneiodonium	NO-based drug	a375	0.233204	PRISM Secondary	ACH-000219	Melanoma	Primary	Female	A375_SKIN	0.088597	1.07195	37	Wt	Wt	Wt	Wt	Mut	Mut	Wt	Mut	Wt
Diphenyleneiodonium	NO-based drug	igr37	0.0767403	PRISM Secondary	ACH-000650	Melanoma	Metastasis	Male	IGR37_SKIN	0.088597	1.07195	37	Wt	Wt	Wt	Wt	Mut	Mut	Wt	Mut	Wt
Diphenyleneiodonium	NO-based drug	a2058	0.143366	PRISM Secondary	ACH-000788	Melanoma	Metastasis	Male	A2058_SKIN	0.088597	1.07195	37	Wt	Wt	Wt	Mut	Mut	Mut	Wt	Mut	Wt
Diphenyleneiodonium	NO-based drug	igr1	0.0854707	PRISM Secondary	ACH-000882	Melanoma	Metastasis	Male	IGR1_SKIN	0.088597	1.07195	37	Wt	Wt	Wt	Wt	Wt	Mut	Wt	Wt	Wt
Diphenyleneiodonium	NO-based drug	a101d	0.0302859	PRISM Secondary	ACH-000008	Melanoma	Uncategorized	Male	A101D_SKIN	0.088597	1.07195	37	Wt	Wt	Wt	Wt	Mut	Mut	Wt	Mut	Wt
Diphenyleneiodonium	NO-based drug	hs 939.t	0.122898	PRISM Secondary	ACH-000814	Melanoma	Uncategorized	Female	HS939T_SKIN	0.088597	1.07195	37	Wt	Wt	Wt	Wt	Wt	Mut	Wt	Wt	Wt
Diphenyleneiodonium	NO-based drug	rvh421	0.0941428	PRISM Secondary	ACH-000614	Melanoma	Metastasis	Male	RVH421_SKIN	0.088597	1.07195	37	Wt	Wt	Wt	Wt	Wt	Mut	Wt	Wt	Wt
Diphenyleneiodonium	NO-based drug	hs 852.t	6.57249	PRISM Secondary	ACH-000274	Melanoma	Uncategorized	Male	HS852T_SKIN	0.088597	1.07195	37	Wt	Wt	Mut	Wt	Wt	Wt	Mut	Wt	Wt
Diphenyleneiodonium	NO-based drug	skmel-30	0.474862	PRISM Secondary	ACH-000810	Melanoma	Metastasis	Male	SKMEL30_SKIN	0.088597	1.07195	37	Wt	Wt	Mut	Wt	Mut	Wt	Mut	Wt	Wt
Diphenyleneiodonium	NO-based drug	colo 792	0.0563422	PRISM Secondary	ACH-000968	Melanoma	Metastasis	Male	COLO792_SKIN	0.088597	1.07195	37	Wt	Wt	Wt	Wt	Wt	Wt	Wt	Wt	Wt
Diphenyleneiodonium	NO-based drug	lox imvi	0.0291791	PRISM Secondary	ACH-000750	Melanoma	Metastasis	Male	LOXIMVI_SKIN	0.088597	1.07195	37	Wt	Wt	Wt	Wt	Mut	Mut	Wt	Mut	Wt
Diphenyleneiodonium	NO-based drug	chl1	0.0392357	PRISM Secondary	ACH-001024	Melanoma	Metastasis	Female	CHL1_SKIN	0.088597	1.07195	37	Wt	Wt	Wt	Wt	Wt	Wt	Wt	Wt	Wt
Diphenyleneiodonium	NO-based drug	cjm	0.204568	PRISM Secondary	ACH-000458	Melanoma	Metastasis	Unknown	CJM_SKIN	0.088597	1.07195	37	Wt	Wt	Wt	Wt	Wt	Wt	Wt	Wt	Wt
Diphenyleneiodonium	NO-based drug	wm983b	0.088597	PRISM Secondary	ACH-000765	Melanoma	Metastasis	Male	WM983B_SKIN	0.088597	1.07195	37	Wt	Wt	Wt	Wt	Mut	Mut	Wt	Mut	Wt
Diphenyleneiodonium	NO-based drug	colo783	0.164467	PRISM Secondary	ACH-000812	Melanoma	Metastasis	Female	COLO783_SKIN	0.088597	1.07195	37	Wt	Wt	Wt	Wt	Mut	Mut	Wt	Mut	Wt
Diphenyleneiodonium	NO-based drug	k029ax	0.0383586	PRISM Secondary	ACH-000404	Melanoma	Primary	Unknown	K029AX_SKIN	0.088597	1.07195	37	Wt	Wt	Wt	Wt	Mut	Mut	Wt	Mut	Wt
Diphenyleneiodonium	NO-based drug	meljuso	0.108484	PRISM Secondary	ACH-000881	Melanoma	Primary	Female	MELJUSO_SKIN	0.088597	1.07195	37	Wt	Wt	Mut	Wt	Wt	Wt	Mut	Wt	Wt
Diphenyleneiodonium	NO-based drug	skmel-2	0.572802	PRISM Secondary	ACH-001190	Melanoma	Metastasis	Male	SKMEL2_SKIN	0.088597	1.07195	37	Wt	Wt	Mut	Wt	Wt	Wt	Mut	Wt	Wt
Diphenyleneiodonium	NO-based drug	skmel-3	0.0644665	PRISM Secondary	ACH-000423	Melanoma	Metastasis	Female	SKMEL3_SKIN	0.088597	1.07195	37	Wt	Wt	Wt	Wt	Mut	Wt	Wt	Mut	Wt
7 nitroindazole	NO-based drug	igr37	7.83927	PRISM Secondary	ACH-000650	Melanoma	Metastasis	Male	IGR37_SKIN	7.83927		1	Wt	Wt	Wt	Wt	Mut	Mut	Wt	Mut	Wt
Riociguat	NO-based drug	colo800	1.51191	PRISM Secondary	ACH-000401	Melanoma	Metastasis	Male	COLO800_SKIN	1.53872	1.09615	8	Wt	Wt	Wt	Wt	Wt	Mut	Wt	Wt	Wt
Riociguat	NO-based drug	wm88	1.30751	PRISM Secondary	ACH-000899	Melanoma	Metastasis	Male	WM88_SKIN	1.53872	1.09615	8	Wt	Wt	Wt	Wt	Mut	Mut	Wt	Mut	Wt
Riociguat	NO-based drug	ipc298	3.05693	PRISM Secondary	ACH-000915	Melanoma	Primary	Female	IPC298_SKIN	1.53872	1.09615	8	Wt	Wt	Mut	Wt	Wt	Wt	Mut	Wt	Wt
Riociguat	NO-based drug	uacc62	0.458686	PRISM Secondary	ACH-000425	Melanoma	Uncategorized	Unknown	UACC62_SKIN	1.53872	1.09615	8	Wt	Wt	Wt	Wt	Mut	Mut	Wt	Mut	Wt
Riociguat	NO-based drug	malme3m	1.56552	PRISM Secondary	ACH-000477	Melanoma	Metastasis	Male	MALME3M_SKIN	1.53872	1.09615	8	Wt	Wt	Wt	Wt	Mut	Mut	Wt	Mut	Wt
Riociguat	NO-based drug	igr37	3.75817	PRISM Secondary	ACH-000650	Melanoma	Metastasis	Male	IGR37_SKIN	1.53872	1.09615	8	Wt	Wt	Wt	Wt	Mut	Mut	Wt	Mut	Wt
Riociguat	NO-based drug	wm983b	0.971095	PRISM Secondary	ACH-000765	Melanoma	Metastasis	Male	WM983B_SKIN	1.53872	1.09615	8	Wt	Wt	Wt	Wt	Mut	Mut	Wt	Mut	Wt
Riociguat	NO-based drug	meljuso	2.18968	PRISM Secondary	ACH-000881	Melanoma	Primary	Female	MELJUSO_SKIN	1.53872	1.09615	8	Wt	Wt	Mut	Wt	Wt	Wt	Mut	Wt	Wt

## Sheet: IC50 summary
Drug	Drug type	IC50 (Median)	IC50 (Standard deviation)	Number of cell lines
Vindesine	Anti-melanoma	0.0168633	0.986688	32
Trametinib	Anti-melanoma	0.026185	1.09151	63
Gemcitabine	Predicted drug	0.0289875	16.408	60
Cobimetinib	Anti-melanoma	0.0817413	0.613266	37
Diphenyleneiodonium	NO-based drug	0.088597	1.07195	37
Encorafenib	Anti-melanoma	0.0935976	1.24826	29
Dabrafenib	Anti-melanoma	0.112239	56.3341	60
Binimetinib	Anti-melanoma	0.122811	0.638302	39
Cladribine	Predicted drug	0.306462	0.17942	33
Vemurafenib	Anti-melanoma	0.395823	1.79285	25
Pitavastatin	Predicted drug	0.751631	1.42646	31
Fluvastatin	Predicted drug	0.786517	1.34961	38
Asymmetrical dimethylarginine	NO-based drug	1.19381	1.34817	35
Mevastatin	Predicted drug	1.30551	1.44238	37
Riociguat	NO-based drug	1.53872	1.09615	8
Atorvastatin	Predicted drug	2.12903	1.50368	29
Teriflunomide	Predicted drug	2.44831	1.15653	35
Lovastatin	Predicted drug	3.08858	2.05389	6
Simvastatin	Predicted drug	3.22534	1.6067	32
Ketoconazole	Predicted drug	6.13887	2.81993	12
Naftifine	Predicted drug	6.47417	1.91755	20
7 nitroindazole	NO-based drug	7.83927		1
Palbociclib	Anti-melanoma	10.821	50.8418	53
Tamoxifen	Predicted drug	64.1081	118.291	48
Dacarbazine	Anti-melanoma	238.732	289.365	33
Leflunomide	Predicted drug	268.166	530.625	43
Fotemustine	Anti-melanoma	774	373.129	3

## Sheet: Predicted drugs trials
NCT Number	Drugs	Selected for in vitro testing	# participants	Regime	Conditions	Arms	Overall effect	Objective response rate (%)	Complete respose (%)	Partial respose (%)	Stable disease (%)	Median overall survival (months)	Reference	Phase
Meta-analysis of 9 clinical trials in advanced melanoma	Tamoxifen	Selected		In combination with other chemotherapies	Advanced melanoma		Tamoxifen improves complete and partial response with no 1-year mortality. Female are more lkely to respond.						Buguerie et al 2010	Phase2
NCT02354261	Itraconazole	Not selected	29	Monotherapy	Basal Cell Carcinoma in Basal Cell Nevus Syndrome	a) Placebo (n=10); itraconazole (n=19)	Initial anti-tumor activity with no complete recovery and 21% stable disease		0		21		Kim et al 2014, PMID: 24493717	Phase2
NCT03972748	Itraconazole	Not selected	12	Monotherapy	Basal Cell Carcinoma in Basal Cell Nevus Syndrome		Initial anti-tumor activity with no complete recovery and 91% stable disease	8.3	0		91		Pereira et al 2020	Phase2
	Gemcitabine	Selected	26	Monotherapy	Squamous cell carcinoma		Gemcitabine failed with zero complete and partial recovery and 6 median OS	ND	0	0	34.6	6	Samlowski et al 2001, PMID: 11561690	Phase2
	Gemcitabine	Selected	33	gemcitabine and treosulfan	Metastatic uveal melanoma	a) low dosage (n=14); b) high dosage (n=19)	Enhanced stable disease for the high dosage arm of the combination	ND			12.1	6 (a), 9 (b)	Schmittel et al 2005, PMID: 16179873	Phase2
NCT00462280	Lovastatin	Selected	66	Preventive single drug	Precancerous Condition|Stage 0 Melanoma|Stage I Melanoma|Stage II Melanoma	a) Placebo (n=32); b) itraconazole (n=34)	The preventive trial shows lowering in the incidence of melanoma with no benefit in comparison to placebo in decreasing the level of histopathologic atypia						Linden et al 2015, PMID: 24614012	Phase2

## Sheet: NO-based drugs trials
								Arm details
NCT Number	Drugs	# participants	Regime	Conditions	Arms	Overall effect	Objective response rate (%)	# Evaluable patients	Complete respose (%)	Partial respose (%)	Stable disease (%)	Progressive disease (%)	Median overall survival (months)	Reference	Phase
NCT02190838	Melatonin	57	Combination with the anti-melanoma dacarbazine	Metastatic/advanced melanoma	a) dacarbazine	The study was terminated due to the absence of additional effect from the combination compared to the monotherapy.	5.3	19	0	11	26	58		Novik et al 2021, PMID: 33749049	Phase 2
NCT02190838					b) dacarbazine + melatonin		5.3	20	5	0	25	65
NCT00060710	CP-461	35		Advanced Melanoma		On-going trial									Phase 2
NCT05502900	Melatonin	100		Uveal Melanoma		Recruting									Phase 3
	Exisulind			Melanoma or carcinomas of the upper gastrointestinal tract	docetaxel + exisulind	Tolerated comination with noticeable stable disease								Garcia et al 2006, PMID: 16379039	Phase 1
NCT03236935	L-NMMA	12			L-NMMA + Pembrolizumab	ACTIVE, NOT RECRUITING									Phase Ib
